# Supplementary material for: Mitigating the impact of COVID-19 on tuberculosis and HIV services: A cross-sectional survey of 669 health professionals in 64 low and middle-income countries
Source: PLoS One. 2021 Feb 2;16(2):e0244936. doi: 10.1371/journal.pone.0244936 (PMC7853462; doi:10.1371/journal.pone.0244936)
Supplement: S1 File — (ZIP) [file pone.0244936.s001.zip]

Archive with 10 entries (10 files):
- Arabic.docx
- Bahasa_Indonesia_01062020.docx
- French.docx
- Portuguese.docx
- Russian.doc
- SHONA .docx
- Simplified_Chinese_JH .docx
- Spanish.docx
- Swahili Survey_FINAL.docx
- Urdu.docx
