# Supplementary material for: Mitigating the impact of COVID-19 on tuberculosis and HIV services: A cross-sectional survey of 669 health professionals in 64 low and middle-income countries
Source: PLoS One. 2021 Feb 2;16(2):e0244936. doi: 10.1371/journal.pone.0244936 (PMC7853462; doi:10.1371/journal.pone.0244936)
Supplement: S4 File — (XLSX) [file pone.0244936.s004.xlsx]

## Sheet: Sheet1
age	gender	role	org	hcw_travel	patient_travel	covid_fear	transport_disruption	physical_dist	reduced_income	closure_clinics	hcw_shortage	no_face_mask	long_wait	no_concern	service_physical_dist	service_mask_hcw	service_no_answer	diag_short	treat_short	nonmed_short
35-44	female	Public health specialist	Government agency	Yes - it is much harder	Yes - it is much harder	1	1	0	0	0	0	0	0	0	1	0	0	Much harder	Much harder	Much harder
45-54	male	Doctor providing care to patients	Public sector healthcare facility	No- same as before	Yes - it is slightly harder	1	1	1	1	1	0	0	0	0	0	0	0	Same	Same	Slightly harder
25-34	female	Doctor providing care to patients	Public sector healthcare facility	No- same as before	Yes - it is much harder	1	1	1	1	0	0	0	0	0	1	1	0	Same	Same	Much harder
35-44	male	Researcher	University or academic body	No- same as before	Yes - it is slightly harder	0	1	0	1	0	0	0	1	0	1	1	0	Slightly harder	Slightly harder	Same
55-64	female	Researcher	Domestic non-governmental organisation	Yes - it is much harder	Yes - it is much harder	1	1	0	1	0	1	0	0	0	0	1	0	Impossible	Much harder	Impossible
25-34	male	Researcher	Public sector healthcare facility	No- same as before	Yes - it is slightly harder	0	1	1	1	0	0	0	0	0	1	1	0	Same	Same	Same
35-44	female	Doctor providing care to patients	Public sector healthcare facility	No- same as before	Yes - it is much harder	1	1	1	1	0	1	0	0	0	1	1	0	Same	Same	Much harder
35-44	male	Manager of healthcare facility or programme	Domestic non-governmental organisation	Yes – it is very difficult or impossible	Yes - it is slightly harder	1	0	1	1	0	0	0	0	0	1	1	0	Much harder	Same	Dont know
25-34	male	Community healthcare worker	Charity/non-profit healthcare facility	Yes - it is slightly harder	Yes - it is slightly harder	1	1	0	1	0	0	0	1	1	0	0	0	Same	Same	Same
25-34	male	Manager of healthcare facility or programme	International non-governmental organisation	Yes - it is slightly harder	Yes - it is much harder	0	0	1	1	0	0	0	0	0	1	1	0	Slightly harder	Slightly harder	Dont want to answer
35-44	male	Nurse providing care to patients	International non-governmental organisation	Yes - it is much harder	Yes - it is much harder	0	1	1	1	0	1	0	1	0	1	1	0	Much harder	Much harder	Much harder
45-54	female	Doctor providing care to patients	Public sector healthcare facility	Yes - it is slightly harder	Yes - it is slightly harder	1	1	1	1	0	0	0	0	0	1	1	0	Much harder	Same	Much harder
45-54	female	Nurse providing care to patients	Public sector healthcare facility	Yes - it is slightly harder	Yes - it is slightly harder	1	1	1	1	0	0	1	0	0	1	1	0	Slightly harder	Slightly harder	Much harder
35-44	male	Manager of healthcare facility or programme	International non-governmental organisation	No- same as before	Yes - it is much harder	1	1	0	0	1	1	0	0	0	1	1	0	Slightly harder	Dont know	Dont want to answer
35-44	male	Manager of healthcare facility or programme	International non-governmental organisation	Yes - it is much harder	Yes - it is slightly harder	1	1	0	1	1	1	0	0	0	0	1	0	Slightly harder	Same	Slightly harder
55-64	male	Manager of healthcare facility or programme	Funding agency	Yes - it is slightly harder	Yes - it is slightly harder	0	1	1	1	0	1	1	1	0	1	1	0	Slightly harder	Same	Dont want to answer
25-34	male	Manager of healthcare facility or programme	International non-governmental organisation	Yes - it is slightly harder	Yes - it is much harder	1	1	0	0	0	0	0	0	0	1	1	0	Much harder	Slightly harder	Slightly harder
35-44	female	Doctor providing care to patients	Public sector healthcare facility	Yes - it is much harder	Yes - it is much harder	1	1	1	1	0	0	0	1	0	1	1	0	Slightly harder	Slightly harder	Impossible
35-44	female	Doctor providing care to patients	Domestic non-governmental organisation	Yes - it is slightly harder	Yes - it is slightly harder	0	1	1	1	0	0	1	0	0	1	1	0	Slightly harder	Slightly harder	Much harder
35-44	female	Community healthcare worker	Charity/non-profit healthcare facility	Yes – it is very difficult or impossible	Yes - it is slightly harder	1	1	1	1	0	0	1	1	0	0	1	0	Much harder	Same	Impossible
25-34	male	Other	International non-governmental organisation	Yes - it is slightly harder	Don’t know	1	0	0	0	0	0	0	0	0	1	0	0	Same	Dont know	Dont know
25-34	female	Doctor providing care to patients	Public sector healthcare facility	Yes - it is slightly harder	No- same as before	1	0	0	0	1	1	0	0	0	1	1	0	Same	Same	Slightly harder
25-34	male	Doctor providing care to patients	Public sector healthcare facility	No- same as before	No- same as before	0	0	0	0	0	0	0	0	1	0	0	0	Same	Slightly harder	Dont want to answer
35-44	male	Other	International non-governmental organisation	Yes - it is slightly harder	Yes - it is slightly harder	1	1	1	1	0	0	0	0	1	0	0	0	Dont know	Slightly harder	Dont want to answer
25-34	male	Other healthcare provider	International non-governmental organisation	Yes - it is much harder	Yes - it is much harder	1	1	1	1	0	0	0	1	0	0	1	0	Same	Same	Dont know
35-44	male	Manager of healthcare facility or programme	International non-governmental organisation	Yes - it is slightly harder	Yes - it is slightly harder	1	1	1	1	0	0	0	0	0	1	1	0	Same	Slightly harder	Much harder
25-34	male	Doctor providing care to patients	Public sector healthcare facility	No- same as before	Yes - it is slightly harder	1	1	0	1	0	1	0	0	0	1	1	0	Same	Same	Slightly harder
35-44	female	Doctor providing care to patients	Government agency	Yes - it is much harder	Yes – it is very difficult or impossible	1	1	1	1	1	0	0	0	0	0	0	1	Dont know	Dont know	Dont know
25-34	female	Doctor providing care to patients	Domestic non-governmental organisation	Yes - it is slightly harder	Yes - it is much harder	1	1	1	0	0	0	1	1	0	1	0	0	Same	Same	Much harder
45-54	male	Other healthcare provider	Domestic non-governmental organisation	Yes - it is slightly harder	No- same as before	1	1	0	1	0	0	0	1	0	1	0	0	Same	Same	Slightly harder
25-34	male	Other healthcare provider	Charity/non-profit healthcare facility	Yes - it is slightly harder	Yes - it is slightly harder	0	0	1	0	0	0	1	0	0	1	0	0	Slightly harder	Same	Same
45-54	male	Other	Charity/non-profit healthcare facility	Yes - it is much harder	Yes - it is much harder	1	1	1	1	1	1	0	0	0	1	1	0	Impossible	Same	Much harder
25-34	male	Manager of healthcare facility or programme	International non-governmental organisation	Yes - it is slightly harder	Yes - it is slightly harder	1	1	1	1	0	0	0	0	1	0	0	0	Same	Same	Same
25-34	male	Researcher	University or academic body	Yes - it is much harder	Yes - it is much harder	1	1	1	1	0	1	1	1	0	0	0	1	Dont know	Dont know	Much harder
35-44	male	Manager of healthcare facility or programme	International non-governmental organisation	Yes - it is much harder	No- same as before	0	0	0	1	0	0	0	0	0	0	1	0	Slightly harder	Same	Slightly harder
45-54	female	Researcher	International non-governmental organisation	Yes - it is slightly harder	Yes - it is slightly harder	0	1	1	0	0	0	0	0	0	1	1	0	Much harder	Slightly harder	Same
25-34	male	Doctor providing care to patients	Domestic non-governmental organisation	Yes - it is slightly harder	Yes - it is slightly harder	1	1	1	1	0	1	1	0	0	1	1	0	Slightly harder	Slightly harder	Much harder
25-34	female	Doctor providing care to patients	Government agency	Yes - it is slightly harder	Yes - it is slightly harder	1	1	1	1	1	0	0	0	0	1	1	0	Much harder	Much harder	Much harder
35-44	female	Manager of healthcare facility or programme	Public sector healthcare facility	Yes - it is slightly harder	Yes – it is very difficult or impossible	0	1	1	1	0	0	0	0	0	1	1	0	Slightly harder	Same	Same
35-44	male	Doctor providing care to patients	Public sector healthcare facility	No- same as before	Yes - it is much harder	1	1	1	1	0	0	0	1	0	1	0	0	Same	Same	Same
45-54	female	Researcher	Charity/non-profit healthcare facility	Yes - it is slightly harder	No- same as before	0	0	0	1	0	0	0	1	1	0	0	0	Same	Same	Same
25-34	male	Doctor providing care to patients	Private, for-profit healthcare facility	No- same as before	No- same as before	1	0	1	0	1	0	0	0	0	1	0	0	Slightly harder	Same	Slightly harder
35-44	male	Other healthcare provider	Domestic non-governmental organisation	Yes - it is slightly harder	Yes - it is much harder	0	1	1	1	1	0	0	0	0	1	1	0	Same	Slightly harder	Slightly harder
35-44	male	Researcher	Government agency	Yes - it is much harder	Yes - it is much harder	0	1	1	1	0	1	1	1	0	1	1	0	Same	Dont know	Much harder
25-34	female	Doctor providing care to patients	Domestic non-governmental organisation	Yes - it is much harder	Yes - it is slightly harder	1	1	1	1	0	0	0	1	0	1	1	0	Slightly harder	Slightly harder	Slightly harder
25-34	male	Manager of healthcare facility or programme	International non-governmental organisation	Yes - it is slightly harder	Yes - it is slightly harder	1	1	0	1	1	0	0	0	0	1	1	0	Much harder	Slightly harder	Slightly harder
25-34	male	Other	International non-governmental organisation	Yes - it is slightly harder	No- same as before	0	0	0	1	0	0	0	0	0	0	1	0	Dont know	Dont know	Slightly harder
45-54	female	Researcher	Public sector healthcare facility	Yes - it is slightly harder	Yes - it is slightly harder	1	1	1	1	1	0	1	1	0	1	1	0	Slightly harder	Slightly harder	Dont know
45-54	female	Doctor providing care to patients	Public sector healthcare facility	Yes - it is slightly harder	Yes - it is slightly harder	1	1	1	1	0	0	0	1	0	1	1	0	Same	Same	Slightly harder
35-44	female	Doctor providing care to patients	Public sector healthcare facility	Yes - it is slightly harder	Yes - it is slightly harder	1	1	1	1	0	0	0	0	0	1	1	0	Same	Same	Slightly harder
25-34	female	Doctor providing care to patients	Public sector healthcare facility	No- same as before	Yes - it is slightly harder	0	0	0	0	0	0	1	0	0	1	1	0	Slightly harder	Slightly harder	Slightly harder
45-54	female	Doctor providing care to patients	Public sector healthcare facility	No- same as before	Yes - it is slightly harder	0	0	0	1	0	0	0	0	0	1	1	0	Slightly harder	Slightly harder	Slightly harder
25-34	female	Doctor providing care to patients	Public sector healthcare facility	No- same as before	Yes - it is much harder	1	1	1	1	1	0	0	0	0	1	1	0	Slightly harder	Same	Same
25-34	female	Doctor providing care to patients	Public sector healthcare facility	Yes - it is much harder	Yes - it is much harder	0	0	0	1	1	0	0	0	0	1	1	0	Slightly harder	Same	Dont want to answer
35-44	female	Doctor providing care to patients	Public sector healthcare facility	Yes - it is slightly harder	Yes - it is slightly harder	1	1	1	1	0	1	0	0	0	1	1	0	Same	Same	Slightly harder
25-34	male	Manager of healthcare facility or programme	Domestic non-governmental organisation	Yes - it is slightly harder	Yes - it is much harder	1	1	0	0	0	0	0	0	0	1	1	0	Much harder	Slightly harder	Much harder
55-64	female	Doctor providing care to patients	Public sector healthcare facility	No- same as before	No- same as before	0	0	1	0	0	0	0	0	0	1	0	0	Same	Same	Impossible
65+	male	Researcher	University or academic body	Yes - it is slightly harder	Yes - it is slightly harder	1	1	0	1	1	1	1	0	0	1	1	0	Dont know	Same	Dont want to answer
45-54	female	Doctor providing care to patients	Private, for-profit healthcare facility	Yes - it is much harder	Yes - it is much harder	1	1	0	1	1	0	0	0	0	1	1	0	Much harder	Much harder	Impossible
35-44	male	Doctor providing care to patients	Public sector healthcare facility	Yes - it is much harder	Yes - it is much harder	1	1	1	1	0	0	0	0	0	1	0	0	Much harder	Much harder	Much harder
65+	male	Doctor providing care to patients	University or academic body	Yes - it is slightly harder	Yes - it is slightly harder	1	1	0	0	0	0	0	0	0	1	1	0	Slightly harder	Slightly harder	Slightly harder
45-54	female	Manager of healthcare facility or programme	International non-governmental organisation	Yes - it is slightly harder	Yes - it is slightly harder	1	1	1	1	1	0	0	0	0	1	0	0	Slightly harder	Slightly harder	Much harder
25-34	female	Doctor providing care to patients	Public sector healthcare facility	Yes - it is much harder	Yes - it is slightly harder	1	1	1	1	0	0	0	0	0	1	1	0	Same	Same	Slightly harder
35-44	female	Nurse providing care to patients	Government agency	No- same as before	No- same as before	1	1	1	0	0	0	0	0	0	1	1	0	Same	Same	Impossible
45-54	male	Doctor providing care to patients	Public sector healthcare facility	Yes - it is slightly harder	Yes - it is much harder	1	1	1	1	0	1	1	1	0	1	1	0	Slightly harder	Slightly harder	Much harder
35-44	female	Doctor providing care to patients	Public sector healthcare facility	Yes - it is slightly harder	Yes - it is slightly harder	1	1	1	1	0	0	0	0	0	0	1	0	Much harder	Slightly harder	Slightly harder
35-44	male	Researcher	University or academic body	Yes - it is slightly harder	Yes - it is much harder	1	1	1	1	0	0	0	0	0	0	1	0	Same	Slightly harder	Slightly harder
35-44	male	Doctor providing care to patients	University or academic body	Yes - it is much harder	Yes - it is much harder	1	1	1	1	0	1	0	0	0	1	1	0	Much harder	Much harder	Much harder
35-44	male	Manager of healthcare facility or programme	Government agency	Yes - it is slightly harder	Yes - it is slightly harder	0	1	0	1	0	0	0	1	0	1	0	0	Same	Impossible	Same
45-54	male	Manager of healthcare facility or programme	International non-governmental organisation	Yes - it is much harder	Yes - it is much harder	1	1	1	0	1	0	1	0	0	1	1	0	Much harder	Slightly harder	Impossible
45-54	male	Researcher	Public sector healthcare facility	Yes - it is slightly harder	Yes – it is very difficult or impossible	0	1	1	1	1	0	0	0	0	0	1	0	Impossible	Slightly harder	Much harder
45-54	male	Manager of healthcare facility or programme	Charity/non-profit healthcare facility	Yes - it is much harder	Yes - it is much harder	1	1	1	1	0	0	0	0	0	1	1	0	Same	Same	Dont want to answer
55-64	female	Doctor providing care to patients	Public sector healthcare facility	Yes - it is slightly harder	Yes - it is slightly harder	1	1	1	1	0	0	0	0	0	1	0	0	Much harder	Slightly harder	Much harder
45-54	female	Researcher	University or academic body	Yes - it is much harder	Yes - it is much harder	0	1	0	1	0	0	0	0	0	0	1	0	Dont know	Dont know	Impossible
45-54	male	Doctor providing care to patients	University or academic body	Yes - it is slightly harder	Yes - it is much harder	1	1	0	1	0	0	0	0	0	0	1	0	Same	Same	Same
45-54	female	Researcher	University or academic body	Prefer not to answer	Prefer not to answer	0	0	0	0	0	0	0	0	0	0	0	1	Dont want to answer	Dont know	Dont know
55-64	female	Doctor providing care to patients	University or academic body	Yes - it is much harder	Yes - it is much harder	0	1	0	1	1	1	0	0	0	1	1	0	Same	Same	Slightly harder
25-34	female	Doctor providing care to patients	Public sector healthcare facility	No- same as before	Yes - it is much harder	1	1	1	0	0	0	0	0	0	1	1	0	Same	Same	Dont want to answer
35-44	female	Doctor providing care to patients	Public sector healthcare facility	Yes - it is slightly harder	Yes - it is slightly harder	0	1	0	0	0	0	0	0	0	1	1	0	Much harder	Slightly harder	Much harder
25-34	male	Doctor providing care to patients	Public sector healthcare facility	Yes - it is slightly harder	Yes - it is slightly harder	1	0	0	1	0	1	1	1	0	1	0	0	Slightly harder	Slightly harder	Slightly harder
25-34	female	Doctor providing care to patients	Public sector healthcare facility	Yes - it is slightly harder	Yes - it is much harder	0	1	0	0	0	0	0	0	0	0	1	0	Much harder	Slightly harder	Slightly harder
55-64	male	Doctor providing care to patients	Charity/non-profit healthcare facility	Yes - it is much harder	Yes - it is much harder	1	1	1	1	0	1	1	0	0	1	1	0	Slightly harder	Slightly harder	Slightly harder
35-44	female	Doctor providing care to patients	Public sector healthcare facility	Yes - it is slightly harder	Yes – it is very difficult or impossible	1	1	1	0	0	0	0	0	0	1	1	0	Slightly harder	Same	Impossible
25-34	female	Community healthcare worker	Government agency	Yes - it is slightly harder	Yes - it is much harder	1	1	1	1	0	1	0	1	0	1	1	0	Slightly harder	Much harder	Much harder
25-34	male	Other healthcare provider	International non-governmental organisation	Yes - it is much harder	Yes - it is slightly harder	1	1	1	1	0	0	0	0	0	1	1	0	Same	Same	Same
35-44	female	Doctor providing care to patients	Private, for-profit healthcare facility	No- same as before	No- same as before	0	1	0	1	0	0	0	1	1	0	0	0	Same	Same	Slightly harder
25-34	male	Community healthcare worker	Public sector healthcare facility	No- same as before	No- same as before	1	1	1	1	0	1	0	1	0	1	1	0	Same	Same	Same
25-34	female	Other healthcare provider	Public sector healthcare facility	Yes - it is much harder	Yes - it is slightly harder	1	0	1	1	0	0	0	1	0	1	1	0	Slightly harder	Same	Slightly harder
35-44	female	Manager of healthcare facility or programme	Charity/non-profit healthcare facility	Yes - it is much harder	Yes - it is much harder	1	1	1	1	1	1	1	1	0	1	1	0	Much harder	Slightly harder	Much harder	Provision of cash transfer to PLHIV in lock down counties in Kenya 5.	Alternative feeding programme by providing monthly food basket. 6.	Comprehensive rapid assessment of the impact of HIV services during this time 7. Address GBV issues	1	HIV	2
55-64	female	Community healthcare worker	Charity/non-profit healthcare facility	No- same as before	No- same as before	0	0	1	1	0	0	0	0	0	1	1	0	Slightly harder	Same	Slightly harder
55-64	male	Community healthcare worker	Domestic non-governmental organisation	Yes - it is slightly harder	Yes - it is slightly harder	1	1	1	1	1	1	1	0	0	1	1	0	Same	Same	Same
45-54	female	Researcher	Charity/non-profit healthcare facility	Yes - it is slightly harder	No- same as before	0	0	0	1	0	0	0	1	0	0	0	0	Much harder	Same	Slightly harder
35-44	male	Doctor providing care to patients	International non-governmental organisation	Yes - it is slightly harder	Yes - it is slightly harder	1	1	1	1	0	0	0	0	0	1	1	0	Same	Same	Slightly harder
35-44	male	Doctor providing care to patients	Charity/non-profit healthcare facility	No- same as before	No- same as before	0	0	0	0	0	0	0	0	1	0	0	0	Same	Same	Same
35-44	male	Other healthcare provider	Government agency	Yes - it is much harder	Yes - it is much harder	1	1	1	1	1	1	1	0	0	1	1	0	Much harder	Much harder	Much harder
35-44	female	Manager of healthcare facility or programme	Domestic non-governmental organisation	No- same as before	Yes - it is slightly harder	0	1	1	1	0	0	0	0	0	1	1	0	Slightly harder	Same	Slightly harder
55-64	female	Researcher	Other	Yes - it is much harder	Yes – it is very difficult or impossible	1	1	0	1	0	1	0	0	0	0	1	0	Much harder	Much harder	Impossible
55-64	male	Manager of healthcare facility or programme	International non-governmental organisation	Yes - it is slightly harder	Yes - it is slightly harder	1	1	1	1	0	1	1	1	0	1	1	0	Slightly harder	Slightly harder	Much harder
35-44	female	Nurse providing care to patients	Private, for-profit healthcare facility	Yes - it is much harder	Yes - it is much harder	1	1	0	0	0	1	0	0	0	1	1	0	Much harder	Much harder	Much harder
25-34	male	Researcher	International non-governmental organisation	No- same as before	No- same as before	0	0	0	0	0	0	0	0	0	1	1	0	Slightly harder	Same	Much harder
25-34	female	Manager of healthcare facility or programme	International non-governmental organisation	Yes - it is slightly harder	Yes - it is much harder	0	0	1	1	0	0	0	0	0	1	1	0	Slightly harder	Much harder	Slightly harder
25-34	female	Doctor providing care to patients	Public sector healthcare facility	Yes - it is slightly harder	Yes - it is slightly harder	0	0	0	1	0	0	0	0	0	1	1	0	Same	Same	Slightly harder
35-44	female	Nurse providing care to patients	Private, for-profit healthcare facility	Yes - it is much harder	Yes - it is much harder	1	1	0	1	1	1	0	0	0	1	1	0	Slightly harder	Slightly harder	Slightly harder
25-34	female	Doctor providing care to patients	University or academic body	Yes - it is slightly harder	Don’t know	0	1	1	1	0	0	0	0	1	1	1	1	Impossible	Much harder	Slightly harder
55-64	male	Doctor providing care to patients	University or academic body	Yes - it is slightly harder	Yes – it is very difficult or impossible	1	1	1	1	1	1	1	1	0	1	1	0	Impossible	Much harder	Much harder
35-44	female	Manager of healthcare facility or programme	Public sector healthcare facility	No- same as before	No- same as before	1	1	0	1	0	0	0	0	0	1	1	0	Same	Same	Same
25-34	female	Doctor providing care to patients	Private, for-profit healthcare facility	Yes - it is slightly harder	Yes - it is slightly harder	1	1	0	1	0	0	0	0	0	1	1	0	Same	Same	Slightly harder
25-34	male	Nurse providing care to patients	Charity/non-profit healthcare facility	Yes - it is slightly harder	Yes - it is slightly harder	1	1	1	1	0	0	1	1	0	1	1	0	Same	Slightly harder	Much harder
35-44	female	Community healthcare worker	Public sector healthcare facility	Yes - it is slightly harder	Yes - it is slightly harder	0	1	1	1	1	1	1	0	0	0	1	0	Much harder	Much harder	Much harder
25-34	male	Other healthcare provider	International non-governmental organisation	Yes - it is slightly harder	No- same as before	1	1	1	1	1	0	0	1	0	1	1	0	Same	Slightly harder	Slightly harder
35-44	female	Doctor providing care to patients	Private, for-profit healthcare facility	Yes - it is slightly harder	Yes - it is slightly harder	1	1	1	1	1	0	0	1	1	0	0	0	Much harder	Much harder	Much harder
45-54	male	Nurse providing care to patients	Public sector healthcare facility	Yes – it is very difficult or impossible	No- same as before	1	1	0	0	0	0	0	0	0	1	1	0	Same	Same	Same
25-34	female	Doctor providing care to patients	Domestic non-governmental organisation	Yes - it is slightly harder	Yes - it is slightly harder	1	1	1	1	0	0	0	1	0	1	0	0	Same	Same	Same
25-34	male	Other healthcare provider	Public sector healthcare facility	Yes - it is slightly harder	Yes - it is slightly harder	1	1	0	1	0	0	0	0	0	1	1	0	Slightly harder	Same	Same
25-34	female	Other	International non-governmental organisation	Yes - it is slightly harder	Yes - it is slightly harder	1	0	0	1	1	0	0	0	0	1	0	0	Slightly harder	Slightly harder	Slightly harder
35-44	female	Manager of healthcare facility or programme	Private, for-profit healthcare facility	Yes - it is much harder	Yes - it is slightly harder	1	1	0	1	0	0	0	0	0	1	1	0	Same	Same	Slightly harder
25-34	female	Researcher	Private, for-profit healthcare facility	Yes - it is much harder	Yes - it is much harder	1	1	1	1	0	0	0	0	0	1	1	0	Slightly harder	Slightly harder	Slightly harder
45-54	female	Researcher	University or academic body	Yes – it is very difficult or impossible	Yes – it is very difficult or impossible	0	0	0	0	1	0	0	0	0	0	0	1	Impossible	Dont know	Impossible
25-34	female	Researcher	Domestic non-governmental organisation	Yes - it is slightly harder	Yes - it is much harder	1	1	1	1	0	1	1	0	0	1	1	0	Much harder	Much harder	Much harder
45-54	male	Manager of healthcare facility or programme	International non-governmental organisation	Yes - it is slightly harder	Yes - it is slightly harder	1	1	0	1	1	0	0	0	0	1	1	0	Same	Same	Slightly harder
25-34	male	Doctor providing care to patients	Public sector healthcare facility	No- same as before	Yes - it is slightly harder	0	0	0	1	0	0	0	0	0	0	1	0	Same	Same	Slightly harder
35-44	female	Nurse providing care to patients	Public sector healthcare facility	Yes - it is much harder	Yes - it is much harder	1	1	1	1	0	0	1	1	0	1	1	0	Much harder	Same	Much harder
25-34	male	Doctor providing care to patients	Public sector healthcare facility	Yes - it is slightly harder	Yes - it is much harder	1	1	0	1	0	0	0	0	0	1	1	0	Same	Same	Much harder
55-64	male	Other healthcare provider	University or academic body	Yes - it is much harder	Yes - it is much harder	1	1	1	0	0	0	1	0	0	0	0	1	Slightly harder	Slightly harder	Much harder
65+	male	Researcher	University or academic body	Yes - it is much harder	Yes - it is much harder	1	1	0	1	1	1	0	0	0	1	1	0	Same	Same	Much harder
25-34	female	Manager of healthcare facility or programme	Funding agency	Don’t know	Yes - it is much harder	0	0	0	1	0	0	0	0	0	0	0	1	Slightly harder	Much harder	Dont know
45-54	male	Doctor providing care to patients	University or academic body	Yes - it is slightly harder	Yes - it is slightly harder	0	1	1	1	1	0	0	0	0	1	1	0	Same	Same	Slightly harder
25-34	male	Doctor providing care to patients	Public sector healthcare facility	No- same as before	Yes - it is slightly harder	1	0	0	1	0	0	0	0	0	1	0	0	Same	Same	Same
25-34	male	Doctor providing care to patients	University or academic body	Yes - it is much harder	Yes - it is much harder	1	1	1	1	0	1	1	1	0	1	1	0	Slightly harder	Much harder	Dont want to answer
55-64	male	Doctor providing care to patients	Public sector healthcare facility	Yes - it is much harder	Yes - it is much harder	1	1	1	1	1	1	0	0	0	1	1	0	Much harder	Much harder	Much harder
18-24	female	Doctor providing care to patients	Private, for-profit healthcare facility	No- same as before	No- same as before	0	0	0	0	0	0	0	0	1	0	0	0	Same	Same	Same
25-34	male	Doctor providing care to patients	Public sector healthcare facility	Yes - it is much harder	Yes - it is much harder	1	1	1	1	0	0	0	0	0	1	1	0	Same	Same	Much harder
25-34	female	Doctor providing care to patients	University or academic body	Yes - it is slightly harder	Yes - it is much harder	1	1	1	1	1	1	0	0	0	0	0	1	Dont know	Dont know	Slightly harder
25-34	female	Doctor providing care to patients	Public sector healthcare facility	Yes - it is slightly harder	Yes - it is slightly harder	1	1	1	1	1	1	1	1	0	1	0	0	Slightly harder	Slightly harder	Slightly harder
25-34	male	Other	Domestic non-governmental organisation	Yes - it is much harder	Yes – it is very difficult or impossible	1	1	1	0	0	1	1	1	0	1	1	0	Impossible	Impossible	Impossible
25-34	female	Public health specialist	International non-governmental organisation	Yes - it is much harder	Yes – it is very difficult or impossible	0	1	1	1	1	1	0	0	0	0	1	0	Impossible	Much harder	Impossible
35-44	male	Doctor providing care to patients	Public sector healthcare facility	Yes - it is slightly harder	Yes - it is slightly harder	0	1	0	0	0	0	0	0	0	1	1	0	Same	Same	Same
45-54	male	Researcher	Domestic non-governmental organisation	Yes - it is much harder	Yes - it is slightly harder	1	1	1	1	1	1	0	1	0	1	1	0	Much harder	Slightly harder	Slightly harder
45-54	female	Doctor providing care to patients	Public sector healthcare facility	Yes - it is slightly harder	Yes – it is very difficult or impossible	1	1	0	1	0	0	0	0	1	0	0	0	Impossible	Much harder	Much harder
45-54	female	Community healthcare worker	Domestic non-governmental organisation	Yes - it is much harder	Yes - it is much harder	1	1	1	1	0	1	0	1	0	1	0	0	Much harder	Slightly harder	Slightly harder
25-34	male	Researcher	University or academic body	Yes - it is slightly harder	Yes - it is slightly harder	1	1	1	1	0	1	1	1	0	1	1	0	Dont know	Dont know	Slightly harder
45-54	male	Other healthcare provider	Charity/non-profit healthcare facility	Yes - it is much harder	Yes - it is much harder	0	1	0	0	0	0	0	0	0	1	0	0	Same	Same	Slightly harder
35-44	female	Community healthcare worker	Domestic non-governmental organisation	Yes - it is slightly harder	Yes - it is slightly harder	1	1	1	1	0	1	1	1	0	1	0	0	Much harder	Slightly harder	Slightly harder
55-64	male	Doctor providing care to patients	Public sector healthcare facility	No- same as before	Yes - it is slightly harder	0	1	1	1	0	0	0	0	0	1	1	0	Slightly harder	Slightly harder	Slightly harder
45-54	male	Doctor providing care to patients	Charity/non-profit healthcare facility	Yes - it is slightly harder	Yes – it is very difficult or impossible	1	1	1	0	0	0	0	0	0	1	1	0	Same	Impossible	Much harder
35-44	male	Nurse providing care to patients	University or academic body	Yes - it is slightly harder	Yes - it is slightly harder	1	1	1	1	0	1	0	1	0	1	1	0	Same	Slightly harder	Slightly harder
55-64	female	Doctor providing care to patients	Public sector healthcare facility	Don’t know	Don’t know	0	0	0	1	0	0	1	0	1	0	0	0	Dont know	Dont know	Dont want to answer
25-34	male	Public health specialist	Government agency	Yes - it is much harder	Yes - it is much harder	1	1	1	1	0	1	0	0	0	1	1	0	Much harder	Slightly harder	Slightly harder
25-34	female	Researcher	University or academic body	Yes - it is slightly harder	Yes - it is much harder	1	1	0	0	1	1	0	1	0	1	1	0	Much harder	Impossible	Much harder
45-54	female	Doctor providing care to patients	University or academic body	Yes - it is slightly harder	Yes - it is much harder	1	1	1	1	0	1	0	0	0	1	1	0	Same	Same	Much harder
45-54	male	Doctor providing care to patients	University or academic body	Yes - it is much harder	Yes - it is slightly harder	1	1	0	1	1	0	0	0	0	1	0	0	Much harder	Slightly harder	Dont want to answer
35-44	female	Manager of healthcare facility or programme	International non-governmental organisation	Yes - it is slightly harder	Yes - it is slightly harder	1	1	1	1	0	1	0	1	0	1	1	0	Slightly harder	Much harder	Slightly harder
35-44	male	Doctor providing care to patients	Public sector healthcare facility	Yes - it is much harder	Yes - it is much harder	0	1	0	0	0	0	0	0	1	0	0	0	Slightly harder	Same	Much harder
25-34	female	Manager of healthcare facility or programme	International non-governmental organisation	Yes - it is slightly harder	Yes - it is much harder	0	1	1	1	1	0	0	1	0	0	1	0	Slightly harder	Slightly harder	Much harder
25-34	female	Doctor providing care to patients	Public sector healthcare facility	Yes - it is slightly harder	Yes - it is much harder	0	0	0	0	1	1	0	0	0	0	1	0	Much harder	Slightly harder	Much harder
35-44	male	Nurse providing care to patients	Public sector healthcare facility	Yes - it is slightly harder	Yes - it is slightly harder	1	1	1	1	0	0	1	0	0	1	1	0	Same	Same	Slightly harder
18-24	female	Nurse providing care to patients	Public sector healthcare facility	Yes - it is slightly harder	No- same as before	1	1	0	0	0	0	0	0	0	0	0	1	Slightly harder	Same	Same
35-44	male	Manager of healthcare facility or programme	Domestic non-governmental organisation	Yes - it is slightly harder	Yes - it is slightly harder	0	0	0	1	0	0	0	0	0	1	1	0	Same	Slightly harder	Slightly harder
35-44	female	Other	International non-governmental organisation	Yes - it is slightly harder	Yes - it is slightly harder	1	1	0	0	0	1	0	1	0	1	1	0	Same	Same	Same
25-34	male	Lab scientist	Government agency	Yes – it is very difficult or impossible	Yes – it is very difficult or impossible	1	1	1	1	0	0	0	0	0	0	1	0	Same	Same	Much harder
35-44	female	Doctor providing care to patients	Public sector healthcare facility	Yes - it is much harder	Yes - it is much harder	1	1	0	0	0	0	0	0	0	1	1	0	Same	Same	Impossible
35-44	male	Manager of healthcare facility or programme	Public sector healthcare facility	No- same as before	Yes - it is slightly harder	1	1	0	1	0	0	0	0	0	1	1	0	Same	Same	Slightly harder
35-44	male	Doctor providing care to patients	Public sector healthcare facility	No- same as before	No- same as before	1	0	0	1	0	0	0	1	0	1	1	0	Slightly harder	Same	Slightly harder
25-34	male	Doctor providing care to patients	Charity/non-profit healthcare facility	Yes - it is slightly harder	Yes - it is slightly harder	1	1	0	1	0	0	1	1	0	1	1	0	Impossible	Same	Slightly harder
25-34	male	Community healthcare worker	Public sector healthcare facility	Yes - it is slightly harder	Yes - it is much harder	1	1	0	1	0	0	0	0	0	1	1	0	Dont want to answer	Same	Impossible
45-54	female	Doctor providing care to patients	University or academic body	Yes - it is slightly harder	Yes - it is much harder	1	1	1	0	0	0	1	0	0	1	1	0	Slightly harder	Slightly harder	Much harder
35-44	female	Doctor providing care to patients	Public sector healthcare facility	Yes - it is much harder	Yes - it is slightly harder	1	1	0	1	0	0	0	0	0	1	0	0	Same	Same	Much harder
35-44	male	Doctor providing care to patients	Public sector healthcare facility	Yes - it is slightly harder	Yes - it is slightly harder	1	0	1	1	0	0	0	0	0	1	1	0	Much harder	Much harder	Much harder
25-34	male	Manager of healthcare facility or programme	International non-governmental organisation	Yes – it is very difficult or impossible	Yes – it is very difficult or impossible	1	1	1	1	0	0	0	0	0	0	1	0	Much harder	Much harder	Impossible
45-54	male	Researcher	University or academic body	Yes - it is slightly harder	Yes - it is slightly harder	0	1	0	1	0	0	0	0	0	1	1	0	Slightly harder	Same	Same
35-44	female	Researcher	University or academic body	No- same as before	Yes - it is slightly harder	1	0	0	1	1	0	0	0	0	1	1	0	Same	Same	Slightly harder
35-44	female	Doctor providing care to patients	Public sector healthcare facility	No- same as before	No- same as before	1	1	1	1	0	0	1	1	0	1	1	0	Slightly harder	Same	Same
45-54	male	Other healthcare provider	Public sector healthcare facility	Yes - it is much harder	Yes - it is much harder	1	1	1	1	1	0	0	0	0	1	1	0	Slightly harder	Slightly harder	Slightly harder
45-54	male	Manager of healthcare facility or programme	Public sector healthcare facility	No- same as before	Yes - it is much harder	0	1	0	1	1	0	0	0	0	1	1	0	Slightly harder	Slightly harder	Dont know
35-44	prefer not to answer	Community healthcare worker	Private, for-profit healthcare facility	Yes - it is slightly harder	Yes - it is slightly harder	0	0	1	0	1	0	0	0	0	1	1	0	Slightly harder	Slightly harder	Slightly harder
55-64	male	Manager of healthcare facility or programme	Public sector healthcare facility	Yes - it is slightly harder	Yes - it is slightly harder	1	1	0	1	0	0	0	0	0	1	1	0	Slightly harder	Same	Same
25-34	female	Doctor providing care to patients	Public sector healthcare facility	Yes - it is slightly harder	Yes - it is much harder	1	1	1	1	0	1	0	1	0	1	1	0	Impossible	Much harder	Much harder
35-44	male	Manager of healthcare facility or programme	Public sector healthcare facility	Yes - it is slightly harder	Yes - it is slightly harder	1	1	0	0	0	0	0	1	0	1	1	0	Slightly harder	Same	Same
25-34	female	Doctor providing care to patients	Public sector healthcare facility	Yes - it is slightly harder	Yes - it is much harder	1	1	1	1	0	0	0	0	0	1	1	0	Slightly harder	Slightly harder	Much harder
55-64	female	Manager of healthcare facility or programme	Public sector healthcare facility	Yes - it is slightly harder	Yes - it is slightly harder	1	0	0	0	0	0	0	0	0	1	1	0	Slightly harder	Same	Slightly harder
25-34	male	Doctor providing care to patients	University or academic body	No- same as before	Yes - it is slightly harder	1	1	0	1	0	0	0	0	0	1	0	0	Same	Slightly harder	Same
35-44	male	Manager of healthcare facility or programme	Government agency	Yes - it is much harder	Yes - it is slightly harder	1	1	1	1	0	0	1	1	0	1	1	0	Slightly harder	Same	Much harder
45-54	female	Nurse providing care to patients	Public sector healthcare facility	Yes - it is slightly harder	Yes - it is slightly harder	1	0	0	0	0	0	0	0	0	1	0	0	Slightly harder	Slightly harder	Slightly harder
35-44	female	Researcher	University or academic body	Yes – it is very difficult or impossible	Yes – it is very difficult or impossible	1	1	1	1	1	1	0	1	0	1	1	0	Much harder	Impossible	Much harder
45-54	female	Public health specialist	Other	Yes - it is slightly harder	Yes - it is slightly harder	1	1	1	1	0	0	0	0	0	1	1	0	Slightly harder	Slightly harder	Slightly harder
45-54	female	Doctor providing care to patients	Private, for-profit healthcare facility	Yes - it is slightly harder	Yes - it is slightly harder	1	0	1	0	0	0	0	0	0	1	0	0	Slightly harder	Slightly harder	Slightly harder
25-34	female	Doctor providing care to patients	University or academic body	Yes - it is slightly harder	Yes - it is slightly harder	1	0	0	1	0	0	1	0	1	0	0	0	Same	Slightly harder	Same
25-34	female	Nurse providing care to patients	Public sector healthcare facility	No- same as before	Yes - it is slightly harder	0	1	0	1	0	0	1	1	0	1	1	0	Slightly harder	Slightly harder	Same
65+	male	Other	Funding agency	Yes - it is slightly harder	Yes - it is slightly harder	1	0	0	0	0	0	0	0	0	1	0	0	Slightly harder	Same	Slightly harder
35-44	male	Researcher	University or academic body	Yes - it is slightly harder	Yes - it is slightly harder	0	0	0	1	0	0	0	1	0	1	1	0	Much harder	Much harder	Impossible
35-44	male	Manager of healthcare facility or programme	Charity/non-profit healthcare facility	Yes - it is slightly harder	Yes - it is slightly harder	1	1	1	1	1	1	0	1	0	1	1	0	Slightly harder	Slightly harder	Slightly harder
65+	male	Manager of healthcare facility or programme	International non-governmental organisation	Yes - it is much harder	Yes – it is very difficult or impossible	0	0	0	1	1	0	0	0	0	0	1	0	Much harder	Impossible	Impossible
35-44	female	Nurse providing care to patients	International non-governmental organisation	Yes - it is slightly harder	Yes - it is much harder	0	1	0	0	0	0	0	0	0	1	1	0	Same	Slightly harder	Impossible
25-34	female	Other	International non-governmental organisation	Yes - it is slightly harder	Yes - it is slightly harder	1	1	1	0	0	0	0	1	0	1	1	0	Same	Same	Slightly harder
45-54	male	Manager of healthcare facility or programme	Public sector healthcare facility	Yes - it is slightly harder	Yes - it is slightly harder	1	1	1	1	0	0	0	1	0	1	1	0	Same	Slightly harder	Slightly harder
55-64	male	Researcher	International non-governmental organisation	Yes - it is slightly harder	Yes - it is slightly harder	1	1	1	1	0	1	1	0	0	1	0	0	Slightly harder	Slightly harder	Slightly harder
18-24	male	Other	Domestic non-governmental organisation	Don’t know	Yes – it is very difficult or impossible	1	1	1	1	0	0	1	0	0	1	1	0	Impossible	Same	Dont know
25-34	male	Researcher	Charity/non-profit healthcare facility	Yes – it is very difficult or impossible	Yes – it is very difficult or impossible	1	1	1	0	0	0	0	0	0	1	0	0	Impossible	Much harder	Dont want to answer
25-34	male	Doctor providing care to patients	Charity/non-profit healthcare facility	No- same as before	Yes - it is slightly harder	1	1	0	1	0	0	0	1	0	1	1	0	Same	Same	Slightly harder
25-34	male	Doctor providing care to patients	International non-governmental organisation	Yes - it is much harder	Yes - it is much harder	1	1	1	1	0	0	0	0	0	1	1	0	Slightly harder	Much harder	Much harder
45-54	female	Manager of healthcare facility or programme	Domestic non-governmental organisation	No- same as before	Yes - it is slightly harder	0	0	0	1	1	1	1	0	0	0	0	0	Same	Slightly harder	Slightly harder
35-44	female	Other	International non-governmental organisation	Yes - it is much harder	Yes - it is much harder	1	1	1	1	0	0	0	0	0	1	1	0	Slightly harder	Slightly harder	Much harder
45-54	male	Manager of healthcare facility or programme	International non-governmental organisation	Yes - it is slightly harder	Yes - it is slightly harder	0	1	0	1	0	1	0	0	1	0	0	0	Slightly harder	Same	Same
35-44	male	Doctor providing care to patients	Public sector healthcare facility	No- same as before	Yes - it is slightly harder	1	1	1	1	0	1	0	0	0	1	0	0	Slightly harder	Same	Slightly harder
25-34	female	Researcher	University or academic body	Yes - it is much harder	Yes - it is much harder	0	1	0	0	0	0	0	0	0	1	1	0	Same	Same	Slightly harder
35-44	female	Other healthcare provider	Private, for-profit healthcare facility	Yes - it is slightly harder	Yes - it is much harder	1	1	1	1	1	0	0	0	0	0	1	0	Slightly harder	Slightly harder	Slightly harder
45-54	male	Doctor providing care to patients	Private, for-profit healthcare facility	Yes - it is slightly harder	Yes - it is slightly harder	0	1	0	0	0	0	0	0	0	1	1	0	Slightly harder	Same	Slightly harder
35-44	male	Other healthcare provider	Domestic non-governmental organisation	Yes - it is slightly harder	Yes - it is much harder	1	1	1	1	0	0	0	0	0	1	1	0	Slightly harder	Slightly harder	Slightly harder
45-54	male	Community healthcare worker	International non-governmental organisation	Yes – it is very difficult or impossible	Yes - it is slightly harder	1	1	1	0	1	1	0	0	0	1	1	0	Slightly harder	Impossible	Impossible
35-44	female	Manager of healthcare facility or programme	International non-governmental organisation	Yes - it is slightly harder	Yes - it is slightly harder	1	1	1	1	1	0	0	0	1	0	0	0	Same	Same	Much harder
25-34	female	Doctor providing care to patients	Public sector healthcare facility	Yes - it is much harder	Yes - it is much harder	1	0	0	1	0	0	1	0	0	1	1	0	Much harder	Same	Much harder
25-34	male	Nurse providing care to patients	Private, for-profit healthcare facility	Yes - it is much harder	Yes - it is much harder	1	0	0	0	0	0	0	0	0	1	1	0	Much harder	Impossible	Impossible
25-34	female	Doctor providing care to patients	Private, for-profit healthcare facility	Yes - it is slightly harder	Yes - it is much harder	1	0	0	1	0	0	0	0	0	1	1	0	Slightly harder	Slightly harder	Impossible
35-44	male	Researcher	International non-governmental organisation	Yes - it is slightly harder	Yes - it is slightly harder	1	1	1	0	0	1	0	0	0	0	0	1	Slightly harder	Dont want to answer	Dont know
35-44	female	Doctor providing care to patients	International non-governmental organisation	Yes - it is slightly harder	Yes - it is much harder	1	1	1	1	1	1	0	0	0	1	1	0	Slightly harder	Slightly harder	Slightly harder
45-54	male	Manager of healthcare facility or programme	International non-governmental organisation	Yes - it is slightly harder	Yes - it is slightly harder	1	1	1	1	0	1	0	0	0	1	1	0	Much harder	Much harder	Much harder
35-44	male	Researcher	International non-governmental organisation	Yes - it is much harder	Yes - it is much harder	0	1	1	1	1	1	0	1	0	1	1	0	Much harder	Much harder	Much harder
35-44	female	Manager of healthcare facility or programme	International non-governmental organisation	Yes - it is slightly harder	No- same as before	0	0	0	1	0	0	0	0	0	1	1	0	Slightly harder	Impossible	Dont want to answer
25-34	female	Other healthcare provider	International non-governmental organisation	Yes - it is slightly harder	Yes - it is slightly harder	1	1	0	1	0	0	0	0	0	1	1	0	Same	Same	Slightly harder
25-34	female	Doctor providing care to patients	Public sector healthcare facility	No- same as before	Yes - it is slightly harder	1	1	1	0	1	1	0	0	0	1	1	0	Same	Same	Much harder
45-54	female	Researcher	Government agency	No- same as before	No- same as before	1	1	1	1	0	0	0	0	1	0	0	0	Same	Same	Same
35-44	male	Doctor providing care to patients	Charity/non-profit healthcare facility	Yes - it is much harder	Yes - it is much harder	1	1	1	1	0	1	1	0	0	1	1	0	Much harder	Slightly harder	Much harder
35-44	male	Manager of healthcare facility or programme	International non-governmental organisation	Yes - it is much harder	Yes - it is much harder	1	1	1	1	0	0	0	0	0	1	1	0	Same	Same	Slightly harder
25-34	female	Researcher	International non-governmental organisation	Yes - it is slightly harder	No- same as before	0	1	1	0	0	0	0	0	0	1	1	0	Same	Same	Slightly harder
35-44	male	Researcher	International non-governmental organisation	Yes - it is much harder	Yes - it is much harder	1	1	0	1	0	0	0	0	0	1	0	0	Same	Same	Much harder
65+	male	Researcher	International non-governmental organisation	Yes - it is much harder	Yes - it is much harder	1	1	0	1	1	1	1	0	0	0	0	1	Dont know	Same	Dont want to answer
35-44	male	Other healthcare provider	Government agency	Yes - it is slightly harder	Yes - it is much harder	0	1	1	1	0	1	0	0	0	1	1	0	Much harder	Slightly harder	Much harder
35-44	female	Manager of healthcare facility or programme	International non-governmental organisation	Yes - it is much harder	Yes - it is slightly harder	1	1	0	1	1	0	0	0	0	0	1	0	Slightly harder	Much harder	Dont want to answer
55-64	male	Doctor providing care to patients	Public sector healthcare facility	No- same as before	No- same as before	1	1	1	1	0	0	0	0	1	0	0	0	Slightly harder	Same	Slightly harder
25-34	female	Manager of healthcare facility or programme	Public sector healthcare facility	No- same as before	Yes - it is slightly harder	1	1	1	0	0	0	0	0	0	1	1	0	Same	Slightly harder	Much harder
55-64	female	Doctor providing care to patients	Public sector healthcare facility	Yes - it is much harder	Yes - it is much harder	1	1	0	1	0	1	0	0	0	1	1	0	Much harder	Same	Much harder
35-44	female	Researcher	University or academic body	Yes - it is slightly harder	Don’t know	1	1	1	0	0	0	0	0	0	1	1	0	Dont know	Dont know	Dont want to answer
18-24	female	Other healthcare provider	International non-governmental organisation	Yes - it is slightly harder	No- same as before	1	1	1	1	0	0	0	0	0	1	1	0	Slightly harder	Same	Slightly harder
55-64	male	Doctor providing care to patients	Government agency	No- same as before	Yes - it is slightly harder	1	1	1	1	0	0	0	0	1	0	0	0	Same	Same	Slightly harder
55-64	female	Nurse providing care to patients	Public sector healthcare facility	Yes - it is slightly harder	Yes - it is slightly harder	1	1	1	1	1	1	0	1	0	1	1	0	Same	Same	Slightly harder
35-44	female	Researcher	University or academic body	Don’t know	Don’t know	0	1	0	1	1	0	0	0	0	1	1	0	Dont know	Dont know	Dont want to answer
25-34	female	Nurse providing care to patients	Public sector healthcare facility	Yes - it is slightly harder	Yes - it is slightly harder	1	1	1	1	0	0	0	1	0	1	1	0	Much harder	Slightly harder	Slightly harder
55-64	female	Nurse providing care to patients	Public sector healthcare facility	Yes - it is slightly harder	No- same as before	1	0	0	1	0	0	0	0	0	0	1	0	Same	Same	Same
55-64	female	Manager of healthcare facility or programme	Public sector healthcare facility	No- same as before	Yes - it is slightly harder	1	0	0	0	0	0	0	0	0	1	0	0	Same	Same	Same
35-44	prefer not to answer	Nurse providing care to patients	International non-governmental organisation	Yes - it is slightly harder	Yes - it is much harder	1	0	0	0	0	0	0	0	0	1	1	0	Impossible	Slightly harder	Dont want to answer
45-54	male	Manager of healthcare facility or programme	Public sector healthcare facility	No- same as before	No- same as before	0	1	0	0	0	0	0	0	1	0	0	0	Same	Same	Same
55-64	male	Manager of healthcare facility or programme	Public sector healthcare facility	No- same as before	No- same as before	0	0	0	0	0	0	0	0	1	1	1	0	Same	Same	Same
25-34	female	Doctor providing care to patients	International non-governmental organisation	Yes - it is slightly harder	Yes - it is much harder	1	1	0	0	0	0	0	0	0	1	1	0	Same	Same	Same
55-64	male	Manager of healthcare facility or programme	Government agency	Yes - it is slightly harder	Yes - it is slightly harder	1	1	0	1	0	0	1	1	0	1	1	0	Dont know	Impossible	Dont want to answer
25-34	male	Other	Domestic non-governmental organisation	Yes - it is slightly harder	Yes - it is slightly harder	1	1	1	1	0	1	1	1	0	1	1	0	Same	Same	Much harder
45-54	female	Manager of healthcare facility or programme	University or academic body	Yes - it is slightly harder	Yes - it is much harder	1	1	1	1	1	0	0	0	0	0	0	0	Slightly harder	Same	Much harder
25-34	male	Other healthcare provider	Private, for-profit healthcare facility	Yes - it is slightly harder	Yes - it is slightly harder	0	0	1	0	0	0	0	0	0	1	0	0	Slightly harder	Same	Same
35-44	male	Other healthcare provider	Domestic non-governmental organisation	No- same as before	No- same as before	0	1	0	1	0	0	0	0	0	1	1	0	Much harder	Same	Same
45-54	female	Other	International non-governmental organisation	No- same as before	Yes – it is very difficult or impossible	1	1	1	1	1	0	0	0	0	0	0	0	Much harder	Much harder	Impossible
45-54	male	Manager of healthcare facility or programme	Domestic non-governmental organisation	Yes - it is slightly harder	Yes - it is slightly harder	1	1	0	1	1	0	0	0	0	1	1	0	Much harder	Much harder	Slightly harder
25-34	female	Community healthcare worker	Private, for-profit healthcare facility	No- same as before	No- same as before	0	1	0	0	0	0	0	1	1	0	0	0	Same	Same	Same
35-44	male	Lab scientist	Public sector healthcare facility	Yes - it is slightly harder	Yes - it is slightly harder	1	1	1	0	0	1	0	0	0	1	1	0	Same	Same	Same
55-64	male	Researcher	Public sector healthcare facility	Yes – it is very difficult or impossible	Yes – it is very difficult or impossible	0	0	0	1	1	0	0	0	0	0	1	0	Much harder	Much harder	Much harder
45-54	male	Doctor providing care to patients	Public sector healthcare facility	Yes - it is slightly harder	Yes - it is slightly harder	1	1	0	1	1	0	0	0	0	1	1	0	Same	Same	Much harder
35-44	male	Other	Domestic non-governmental organisation	Yes - it is slightly harder	Yes - it is slightly harder	0	0	1	0	0	0	0	0	0	1	1	0	Same	Slightly harder	Same
25-34	female	Other healthcare provider	Public sector healthcare facility	Yes - it is slightly harder	No- same as before	1	0	0	0	0	0	0	0	0	1	0	0	Same	Same	Impossible
35-44	male	Manager of healthcare facility or programme	Charity/non-profit healthcare facility	Yes – it is very difficult or impossible	Yes - it is much harder	1	1	1	1	1	1	0	0	0	1	1	0	Impossible	Impossible	Impossible
35-44	male	Manager of healthcare facility or programme	Public sector healthcare facility	Yes - it is slightly harder	Yes - it is much harder	1	1	1	0	1	1	1	0	0	1	1	0	Slightly harder	Slightly harder	Much harder
25-34	male	Other healthcare provider	Public sector healthcare facility	Yes - it is slightly harder	Yes - it is slightly harder	1	0	1	1	0	1	1	1	0	1	1	0	Same	Dont know	Dont want to answer
25-34	female	Other healthcare provider	Public sector healthcare facility	Yes - it is slightly harder	Yes - it is much harder	1	1	1	0	1	1	1	0	1	0	0	0	Much harder	Much harder	Dont want to answer
55-64	male	Manager of healthcare facility or programme	International non-governmental organisation	Yes - it is much harder	Yes – it is very difficult or impossible	1	1	1	1	1	0	0	0	0	1	1	0	Much harder	Slightly harder	Much harder
35-44	male	Doctor providing care to patients	Public sector healthcare facility	Yes - it is much harder	Yes - it is much harder	0	1	1	1	1	1	0	1	0	1	1	0	Much harder	Much harder	Much harder
45-54	male	Manager of healthcare facility or programme	Government agency	Yes - it is slightly harder	Yes - it is slightly harder	0	1	1	1	0	0	0	1	0	1	1	0	Slightly harder	Same	Slightly harder
35-44	male	Doctor providing care to patients	Public sector healthcare facility	Yes - it is much harder	Yes - it is slightly harder	1	1	1	0	0	1	0	0	0	1	1	0	Slightly harder	Slightly harder	Much harder
35-44	male	Doctor providing care to patients	Public sector healthcare facility	Yes - it is slightly harder	Yes - it is slightly harder	1	0	0	0	0	0	0	0	0	1	0	0	Same	Same	Same
35-44	male	Other	Other	No- same as before	Yes - it is slightly harder	1	0	0	0	0	1	1	0	0	1	0	0	Much harder	Much harder	Much harder
55-64	female	Manager of healthcare facility or programme	Charity/non-profit healthcare facility	Yes - it is slightly harder	Yes - it is slightly harder	1	1	1	1	0	1	1	1	0	1	1	0	Slightly harder	Slightly harder	Much harder
35-44	female	Manager of healthcare facility or programme	Domestic non-governmental organisation	Yes - it is much harder	Yes - it is much harder	1	1	1	1	1	1	0	1	0	1	1	0	Same	Slightly harder	Much harder
35-44	male	Other	International non-governmental organisation	Yes - it is slightly harder	Yes - it is slightly harder	1	1	1	1	0	0	0	0	0	0	0	0	Impossible	Slightly harder	Much harder
45-54	male	Doctor providing care to patients	Public sector healthcare facility	Yes - it is slightly harder	Yes - it is much harder	0	1	1	0	1	0	0	0	0	1	0	0	Same	Slightly harder	Dont want to answer
45-54	female	Other	Domestic non-governmental organisation	Yes – it is very difficult or impossible	Yes – it is very difficult or impossible	1	1	1	1	1	1	1	0	0	1	1	0	Impossible	Impossible	Impossible
65+	male	Manager of healthcare facility or programme	International non-governmental organisation	Yes - it is slightly harder	Yes - it is slightly harder	1	1	1	1	0	0	0	0	0	1	1	0	Slightly harder	Same	Slightly harder
45-54	male	Other	Public sector healthcare facility	Yes - it is slightly harder	Yes - it is slightly harder	1	1	1	1	0	1	1	0	0	1	1	0	Slightly harder	Same	Same
35-44	male	Other healthcare provider	Public sector healthcare facility	No- same as before	No- same as before	1	0	0	1	0	0	0	1	0	0	0	1	Dont want to answer	Dont want to answer	Dont know
55-64	female	Manager of healthcare facility or programme	University or academic body	Yes - it is slightly harder	Yes - it is much harder	0	0	0	1	0	0	0	0	0	1	0	0	Same	Same	Much harder
18-24	male	Researcher	University or academic body	Yes - it is slightly harder	Yes - it is much harder	1	0	1	1	0	1	0	0	0	1	0	0	Slightly harder	Slightly harder	Much harder
25-34	male	Doctor providing care to patients	Charity/non-profit healthcare facility	Yes - it is slightly harder	Yes - it is slightly harder	0	0	0	0	0	0	0	1	1	0	0	0	Same	Same	Same
35-44	male	Researcher	Domestic non-governmental organisation	Yes - it is much harder	Yes - it is much harder	1	1	1	1	1	1	0	0	0	1	1	0	Slightly harder	Same	Dont want to answer
35-44	female	Other	Domestic non-governmental organisation	Yes - it is slightly harder	Yes - it is slightly harder	1	1	1	0	0	0	0	0	0	1	1	0	Slightly harder	Slightly harder	Slightly harder
25-34	male	Public health specialist	International non-governmental organisation	Yes - it is much harder	Yes - it is much harder	1	1	1	1	0	0	0	1	0	1	1	0	Slightly harder	Slightly harder	Much harder
55-64	female	Manager of healthcare facility or programme	Domestic non-governmental organisation	Yes - it is much harder	Yes - it is much harder	0	1	1	1	0	0	0	0	0	1	1	0	Slightly harder	Same	Slightly harder
25-34	female	Manager of healthcare facility or programme	Public sector healthcare facility	Yes - it is slightly harder	Yes - it is slightly harder	1	1	1	1	0	0	0	0	0	1	1	0	Slightly harder	Slightly harder	Much harder
35-44	female	Other	Charity/non-profit healthcare facility	Yes - it is much harder	Yes - it is much harder	1	1	1	1	0	0	0	0	0	1	1	0	Same	Same	Same
45-54	male	Manager of healthcare facility or programme	Public sector healthcare facility	Yes - it is slightly harder	Yes - it is slightly harder	1	1	1	1	0	1	0	1	0	1	1	0	Same	Same	Slightly harder
35-44	female	Nurse providing care to patients	Charity/non-profit healthcare facility	Yes - it is slightly harder	Yes - it is much harder	1	1	0	1	0	0	0	0	1	0	0	0	Slightly harder	Same	Same
55-64	female	Other	Domestic non-governmental organisation	Yes - it is slightly harder	Yes - it is much harder	0	1	1	1	1	1	1	1	0	1	1	0	Slightly harder	Same	Impossible
25-34	female	Doctor providing care to patients	Charity/non-profit healthcare facility	Yes - it is slightly harder	Yes - it is slightly harder	1	1	1	1	0	0	0	0	0	1	1	0	Same	Same	Slightly harder
25-34	male	Community healthcare worker	Charity/non-profit healthcare facility	Yes - it is much harder	Yes - it is much harder	1	1	0	0	0	0	0	0	0	1	1	0	Slightly harder	Much harder	Slightly harder
35-44	female	Community healthcare worker	Charity/non-profit healthcare facility	Yes - it is much harder	Yes – it is very difficult or impossible	1	1	1	1	0	0	0	0	0	1	1	0	Same	Slightly harder	Slightly harder
25-34	male	Researcher	Domestic non-governmental organisation	Yes - it is much harder	Yes – it is very difficult or impossible	0	1	0	0	0	0	0	0	0	1	1	0	Same	Same	Slightly harder
45-54	female	Nurse providing care to patients	University or academic body	Yes - it is slightly harder	Yes - it is slightly harder	1	1	1	1	1	1	1	1	0	1	0	0	Slightly harder	Slightly harder	Slightly harder
35-44	male	Researcher	Domestic non-governmental organisation	Yes - it is much harder	Yes - it is much harder	1	1	1	0	0	0	0	0	0	1	1	0	Slightly harder	Slightly harder	Slightly harder
45-54	female	Community healthcare worker	University or academic body	Yes - it is much harder	Yes - it is slightly harder	1	1	1	1	1	1	1	1	0	1	1	0	Slightly harder	Slightly harder	Slightly harder
35-44	female	Other	Domestic non-governmental organisation	Yes - it is slightly harder	Yes - it is much harder	1	1	1	1	0	0	0	1	0	1	1	0	Same	Slightly harder	Slightly harder
45-54	male	Researcher	Government agency	Yes - it is slightly harder	Yes - it is slightly harder	1	0	0	0	0	0	0	0	0	1	0	0	Slightly harder	Slightly harder	Slightly harder
35-44	female	Nurse providing care to patients	Public sector healthcare facility	No- same as before	Yes - it is slightly harder	1	1	1	1	0	1	1	0	0	1	1	0	Slightly harder	Slightly harder	Slightly harder
25-34	male	Manager of healthcare facility or programme	Government agency	Yes - it is slightly harder	Yes - it is slightly harder	1	1	0	1	0	0	0	0	1	0	0	0	Same	Same	Same
45-54	male	Manager of healthcare facility or programme	Government agency	Yes - it is much harder	Yes - it is slightly harder	1	1	1	1	0	0	0	0	0	1	1	0	Same	Slightly harder	Slightly harder
35-44	male	Manager of healthcare facility or programme	Government agency	Yes - it is slightly harder	Yes - it is slightly harder	1	1	0	1	0	0	0	1	1	0	0	0	Same	Same	Same
35-44	male	Manager of healthcare facility or programme	Government agency	Yes - it is slightly harder	Yes - it is much harder	1	1	1	1	0	0	0	0	0	1	0	0	Slightly harder	Same	Same
25-34	male	Other	Government agency	Yes - it is slightly harder	Yes - it is slightly harder	0	0	0	1	0	0	0	0	0	1	1	0	Dont want to answer	Same	Same
35-44	male	Doctor providing care to patients	Public sector healthcare facility	Yes - it is slightly harder	Yes - it is slightly harder	1	0	0	0	0	1	0	1	0	1	1	0	Slightly harder	Same	Slightly harder
35-44	female	Doctor providing care to patients	Private, for-profit healthcare facility	Yes - it is slightly harder	Yes - it is slightly harder	1	1	0	1	0	0	0	0	0	0	0	0	Same	Slightly harder	Slightly harder
55-64	male	Manager of healthcare facility or programme	Government agency	No- same as before	Yes - it is slightly harder	1	1	1	1	0	0	0	0	0	1	1	0	Slightly harder	Same	Slightly harder
45-54	female	Nurse providing care to patients	Public sector healthcare facility	No- same as before	No- same as before	0	0	0	1	0	0	0	0	1	0	0	0	Dont know	Same	Same
35-44	female	Doctor providing care to patients	University or academic body	Yes - it is slightly harder	Yes - it is slightly harder	0	1	1	0	0	0	0	0	0	1	1	0	Slightly harder	Same	Much harder
35-44	female	Nurse providing care to patients	Charity/non-profit healthcare facility	Yes - it is slightly harder	Yes - it is slightly harder	1	1	1	1	1	1	1	0	0	1	1	0	Slightly harder	Same	Slightly harder
35-44	male	Manager of healthcare facility or programme	Public sector healthcare facility	Yes - it is much harder	Yes - it is slightly harder	1	1	1	1	0	1	0	1	0	1	1	0	Same	Same	Same
45-54	male	Other healthcare provider	Domestic non-governmental organisation	Yes - it is slightly harder	Yes - it is much harder	1	1	0	1	0	0	0	0	0	1	1	0	Same	Slightly harder	Much harder
45-54	male	Researcher	International non-governmental organisation	Yes - it is slightly harder	Yes - it is much harder	0	1	1	1	1	0	0	0	0	1	1	0	Much harder	Slightly harder	Much harder
25-34	female	Other healthcare provider	Public sector healthcare facility	Yes - it is slightly harder	Yes - it is slightly harder	1	0	0	1	1	1	0	0	0	0	0	0	Dont know	Much harder	Dont want to answer
35-44	female	Researcher	Private, for-profit healthcare facility	Yes - it is slightly harder	Yes - it is much harder	0	1	1	1	0	1	1	0	0	1	1	0	Slightly harder	Slightly harder	Much harder
35-44	female	Other healthcare provider	Government agency	Yes - it is slightly harder	Yes - it is slightly harder	0	0	0	1	0	1	0	1	0	1	1	0	Slightly harder	Much harder	Much harder
25-34	female	Other healthcare provider	International non-governmental organisation	Yes - it is slightly harder	Yes - it is slightly harder	1	0	1	1	0	1	0	0	0	1	1	0	Slightly harder	Slightly harder	Slightly harder
45-54	male	Doctor providing care to patients	Public sector healthcare facility	Yes - it is slightly harder	Yes - it is slightly harder	0	1	1	1	1	0	0	0	0	1	1	0	Slightly harder	Same	Slightly harder
45-54	male	Researcher	International non-governmental organisation	Yes - it is much harder	Yes - it is slightly harder	0	1	0	0	0	0	0	0	0	0	1	0	Same	Same	Slightly harder
55-64	female	Nurse providing care to patients	University or academic body	Yes - it is slightly harder	No- same as before	0	1	1	1	0	1	1	0	0	1	1	0	Same	Same	Same
35-44	male	Other healthcare provider	University or academic body	Yes - it is slightly harder	Yes - it is slightly harder	1	0	1	0	0	0	0	0	0	1	1	0	Slightly harder	Slightly harder	Slightly harder
55-64	male	Doctor providing care to patients	Public sector healthcare facility	Yes – it is very difficult or impossible	Yes – it is very difficult or impossible	1	1	1	1	1	0	1	0	0	0	1	0	Impossible	Slightly harder	Much harder
35-44	female	Doctor providing care to patients	Public sector healthcare facility	Yes - it is slightly harder	Yes - it is much harder	0	1	1	1	0	0	0	0	0	1	1	0	Much harder	Slightly harder	Dont know
45-54	male	Doctor providing care to patients	Private, for-profit healthcare facility	Yes - it is slightly harder	Yes - it is much harder	1	1	1	1	1	0	0	0	0	1	1	0	Slightly harder	Slightly harder	Much harder
35-44	male	Doctor providing care to patients	Private, for-profit healthcare facility	Yes - it is slightly harder	Yes - it is slightly harder	1	1	1	1	0	1	0	0	0	1	1	0	Slightly harder	Slightly harder	Slightly harder
55-64	female	Doctor providing care to patients	Private, for-profit healthcare facility	No- same as before	Yes - it is slightly harder	1	0	0	1	0	0	0	0	0	1	1	0	Slightly harder	Same	Slightly harder
65+	female	Doctor providing care to patients	Public sector healthcare facility	Yes - it is slightly harder	Yes - it is much harder	1	0	0	0	1	0	1	0	0	1	1	0	Same	Same	Same
35-44	male	Doctor providing care to patients	Private, for-profit healthcare facility	No- same as before	Yes - it is slightly harder	0	0	0	1	1	0	1	0	0	1	1	0	Same	Same	Same
25-34	male	Doctor providing care to patients	Public sector healthcare facility	Yes - it is slightly harder	Yes - it is slightly harder	1	1	1	1	0	0	0	0	0	1	1	0	Slightly harder	Slightly harder	Slightly harder
25-34	female	Doctor providing care to patients	Private, for-profit healthcare facility	Yes - it is slightly harder	Yes - it is slightly harder	1	1	1	1	1	0	0	0	0	1	1	0	Much harder	Same	Slightly harder
45-54	male	Doctor providing care to patients	Public sector healthcare facility	Yes - it is slightly harder	Yes - it is slightly harder	1	1	1	1	0	1	0	0	0	1	0	0	Same	Slightly harder	Slightly harder
65+	female	Doctor providing care to patients	Public sector healthcare facility	Yes - it is slightly harder	Yes - it is slightly harder	0	1	1	1	0	0	0	0	0	1	1	0	Slightly harder	Same	Dont want to answer
35-44	female	Doctor providing care to patients	Public sector healthcare facility	Yes - it is much harder	Yes - it is much harder	1	1	1	1	1	1	0	0	0	1	1	0	Slightly harder	Much harder	Slightly harder
25-34	female	Doctor providing care to patients	Public sector healthcare facility	Yes - it is much harder	Yes - it is much harder	1	1	1	1	1	0	1	0	0	1	0	0	Much harder	Much harder	Much harder
35-44	female	Researcher	Domestic non-governmental organisation	Yes - it is slightly harder	Yes - it is much harder	1	1	1	1	1	1	1	0	0	1	1	0	Much harder	Slightly harder	Much harder
25-34	female	Doctor providing care to patients	Charity/non-profit healthcare facility	Yes - it is much harder	Yes - it is much harder	0	1	1	1	1	0	0	0	0	1	1	0	Much harder	Same	Much harder
35-44	male	Doctor providing care to patients	Private, for-profit healthcare facility	No- same as before	Yes - it is much harder	1	1	1	1	0	0	0	0	0	1	1	0	Same	Same	Same
35-44	female	Doctor providing care to patients	Private, for-profit healthcare facility	Yes - it is much harder	Yes - it is much harder	1	1	0	1	1	0	0	0	0	1	1	0	Slightly harder	Same	Dont want to answer
55-64	male	Doctor providing care to patients	Public sector healthcare facility	No- same as before	Yes - it is slightly harder	1	1	0	1	1	0	0	0	0	1	1	0	Same	Same	Slightly harder
45-54	female	Manager of healthcare facility or programme	Public sector healthcare facility	No- same as before	Yes - it is slightly harder	1	1	1	1	0	0	0	0	0	1	1	0	Dont know	Dont know	Slightly harder
55-64	female	Doctor providing care to patients	Public sector healthcare facility	Yes - it is slightly harder	Yes - it is much harder	1	1	1	1	1	0	0	0	0	1	1	0	Much harder	Slightly harder	Much harder
25-34	female	Doctor providing care to patients	Public sector healthcare facility	No- same as before	Yes - it is slightly harder	0	1	0	1	1	1	0	0	0	1	1	0	Same	Slightly harder	Dont know
45-54	female	Doctor providing care to patients	Public sector healthcare facility	No- same as before	Yes - it is much harder	0	1	1	1	0	0	0	0	0	1	1	0	Slightly harder	Same	Slightly harder
55-64	female	Manager of healthcare facility or programme	Public sector healthcare facility	Yes - it is slightly harder	Yes - it is slightly harder	1	1	1	1	0	0	0	0	0	1	1	0	Slightly harder	Same	Slightly harder
25-34	female	Doctor providing care to patients	Public sector healthcare facility	Yes - it is slightly harder	Yes - it is much harder	1	1	1	1	1	0	1	0	0	1	1	0	Slightly harder	Slightly harder	Much harder
55-64	female	Doctor providing care to patients	Public sector healthcare facility	No- same as before	No- same as before	0	0	0	0	0	0	0	0	1	0	0	0	Slightly harder	Same	Same
35-44	male	Doctor providing care to patients	Public sector healthcare facility	Yes - it is much harder	Yes - it is much harder	0	1	1	1	1	0	0	0	0	1	0	0	Slightly harder	Slightly harder	Much harder
25-34	female	Doctor providing care to patients	Public sector healthcare facility	Yes - it is much harder	Yes - it is much harder	1	1	1	1	1	1	0	0	0	0	1	0	Impossible	Slightly harder	Much harder
55-64	female	Doctor providing care to patients	Private, for-profit healthcare facility	Yes - it is much harder	Yes - it is much harder	0	0	0	0	1	1	1	0	0	1	0	0	Slightly harder	Impossible	Much harder
