# Supplementary material for: Mitigating the impact of COVID-19 on tuberculosis and HIV services: A cross-sectional survey of 669 health professionals in 64 low and middle-income countries
Source: PLoS One. 2021 Feb 2;16(2):e0244936. doi: 10.1371/journal.pone.0244936 (PMC7853462; doi:10.1371/journal.pone.0244936)
Supplement: S5 File — (XLSX) [file pone.0244936.s005.xlsx]

## Sheet: Sheet1
age	gender	role	org	hcw_travel	patient_travel	physical_dist	transport_disruption	reduced_income	covid_fear	closure_clinics	hcw_shortage	long_wait	no_face_mask	no_concern	service_physical_dist	service_mask_hcw	service_no_answer	diag_short	treat_short	nonmed_short
45-54	female	Community healthcare worker	Private, for-profit healthcare facility	Yes - it is much harder	Yes - it is slightly harder	1	1	0	1	1	0	0	0	0	1	0	0	Slightly harder	Slightly harder	Same
35-44	female	Community healthcare worker	Private, for-profit healthcare facility	Yes - it is much harder	Yes - it is slightly harder	0	1	0	1	1	0	0	0	0	1	1	0	Much harder	Slightly harder	Much harder
25-34	female	Community healthcare worker	Domestic non-governmental organisation	Yes - it is slightly harder	Yes - it is much harder	1	1	1	1	0	0	0	0	0	1	0	0	Much harder	Much harder	Much harder
18-24	female	Community healthcare worker	Private, for-profit healthcare facility	Yes - it is much harder	Yes - it is slightly harder	1	1	1	1	0	0	0	0	0	1	0	0	Impossible	Dont want to answer	Dont want to answer
25-34	female	Community healthcare worker	Domestic non-governmental organisation	Yes - it is much harder	Yes - it is slightly harder	1	1	1	1	1	1	0	1	0	1	1	0	Much harder	Same	Slightly harder
35-44	female	Community healthcare worker	Public sector healthcare facility	No- same as before	No- same as before	1	1	1	1	1	0	0	0	0	1	1	0	Much harder	Same	Same
55-64	female	Doctor providing care to patients	Private, for-profit healthcare facility	Yes - it is slightly harder	Yes - it is slightly harder	0	1	0	1	0	1	0	0	0	1	1	0	Impossible	Much harder	Much harder
25-34	female	Lab scientist	Charity/non-profit healthcare facility	Yes - it is slightly harder	Yes - it is slightly harder	0	1	1	1	0	0	0	0	0	1	1	0	Slightly harder	Slightly harder	Same
25-34	female	Community healthcare worker	Private, for-profit healthcare facility	Yes - it is much harder	Yes - it is slightly harder	0	0	1	0	0	0	0	0	0	0	1	0	Slightly harder	Slightly harder	Slightly harder
18-24	female	Community healthcare worker	Private, for-profit healthcare facility	Yes - it is slightly harder	Yes - it is slightly harder	1	1	0	1	0	0	0	0	0	1	0	0	Slightly harder	Same	Same
35-44	male	Manager of healthcare facility or programme	Funding agency	Yes - it is much harder	Yes – it is very difficult or impossible	0	0	0	0	1	0	0	0	0	0	1	0	Much harder	Impossible	Much harder
25-34	female	Community healthcare worker	Domestic non-governmental organisation	No- same as before	Yes - it is slightly harder	1	0	0	0	0	0	0	0	0	0	1	0	Slightly harder	Slightly harder	Much harder
35-44	female	Nurse providing care to patients	Private, for-profit healthcare facility	Yes - it is much harder	Yes - it is slightly harder	1	1	0	0	1	0	0	0	1	0	0	0	Dont know	Same	Much harder
18-24	male	Nurse providing care to patients	Public sector healthcare facility	Yes – it is very difficult or impossible	Yes - it is much harder	1	1	0	1	0	1	1	0	0	1	0	0	Much harder	Much harder	Much harder
35-44	female	Researcher	Domestic non-governmental organisation	Yes - it is slightly harder	Yes - it is slightly harder	1	1	0	0	0	0	0	0	0	0	1	0	Much harder	Much harder	Much harder
25-34	female	Researcher	Private, for-profit healthcare facility	Yes - it is slightly harder	Yes - it is slightly harder	1	1	0	1	0	0	0	0	0	1	1	0	Slightly harder	Slightly harder	Slightly harder
35-44	female	Community healthcare worker	Charity/non-profit healthcare facility	Yes - it is much harder	Yes - it is slightly harder	1	1	0	0	0	1	0	1	0	1	1	0	Impossible	Same	Much harder
25-34	male	Other healthcare provider	Private, for-profit healthcare facility	Yes - it is slightly harder	Yes - it is slightly harder	0	0	0	1	0	0	0	0	0	0	1	0	Slightly harder	Slightly harder	Slightly harder
35-44	female	Other healthcare provider	Domestic non-governmental organisation	Yes - it is slightly harder	Yes - it is slightly harder	1	0	1	1	0	0	0	0	0	1	0	0	Much harder	Slightly harder	Slightly harder
25-34	female	Lab scientist	Public sector healthcare facility	Yes - it is slightly harder	No- same as before	1	0	0	1	0	0	0	0	1	0	0	0	Same	Same	Same
35-44	female	Other healthcare provider	Private, for-profit healthcare facility	Yes - it is slightly harder	Yes - it is slightly harder	1	1	1	0	0	0	0	0	0	1	0	0	Slightly harder	Dont know	Slightly harder
45-54	female	Other healthcare provider	Private, for-profit healthcare facility	Yes - it is much harder	Yes - it is much harder	1	1	1	1	1	1	0	1	0	1	0	0	Much harder	Same	Slightly harder
25-34	female	Community healthcare worker	Domestic non-governmental organisation	Yes - it is slightly harder	Yes - it is much harder	1	1	1	1	1	1	0	0	0	1	0	0	Much harder	Same	Slightly harder
25-34	female	Researcher	Private, for-profit healthcare facility	Yes - it is much harder	Yes - it is much harder	1	0	0	0	0	0	0	0	0	1	0	0	Much harder	Much harder	Much harder
25-34	female	Community healthcare worker	Private, for-profit healthcare facility	Yes - it is slightly harder	Yes - it is much harder	0	1	0	0	0	0	0	1	0	0	1	0	Slightly harder	Same	Slightly harder
25-34	female	Manager of healthcare facility or programme	Private, for-profit healthcare facility	Yes - it is much harder	Yes - it is much harder	1	1	1	1	0	0	0	1	0	1	0	0	Impossible	Same	Same
45-54	female	Other healthcare provider	Private, for-profit healthcare facility	Yes - it is slightly harder	Yes - it is slightly harder	0	1	0	0	0	0	0	0	0	1	0	0	Impossible	Slightly harder	Much harder
35-44	female	Lab scientist	Private, for-profit healthcare facility	Yes - it is much harder	Yes - it is much harder	1	0	0	0	0	0	0	0	0	0	1	0	Much harder	Much harder	Slightly harder
35-44	female	Lab scientist	Domestic non-governmental organisation	Yes - it is slightly harder	Yes - it is slightly harder	0	0	0	0	1	0	0	0	0	1	0	0	Slightly harder	Same	Slightly harder
45-54	female	Community healthcare worker	Private, for-profit healthcare facility	Yes - it is much harder	Yes - it is much harder	1	0	0	0	0	0	0	0	0	1	0	0	Much harder	Much harder	Much harder
25-34	female	Other healthcare provider	Charity/non-profit healthcare facility	Yes - it is slightly harder	Yes - it is slightly harder	1	1	0	0	1	0	0	0	0	1	1	0	Slightly harder	Slightly harder	Slightly harder
25-34	female	Community healthcare worker	Private, for-profit healthcare facility	Yes - it is much harder	Yes - it is much harder	1	1	0	0	0	0	0	0	0	0	1	0	Much harder	Slightly harder	Much harder
35-44	female	Researcher	Private, for-profit healthcare facility	Yes - it is much harder	Yes - it is much harder	1	1	1	0	1	1	0	0	0	1	1	0	Much harder	Same	Slightly harder
25-34	female	Other healthcare provider	Private, for-profit healthcare facility	Yes - it is slightly harder	Yes - it is slightly harder	1	0	0	1	1	0	0	0	0	1	1	0	Much harder	Same	Slightly harder
45-54	female	Community healthcare worker	Domestic non-governmental organisation	Yes - it is much harder	Yes - it is slightly harder	0	1	0	0	0	0	0	0	0	0	0	1	Dont know	Dont know	Dont want to answer
45-54	female	Manager of healthcare facility or programme	Charity/non-profit healthcare facility	Yes - it is slightly harder	Yes - it is slightly harder	1	0	0	0	0	0	0	0	0	0	1	0	Slightly harder	Same	Dont know
25-34	female	Other healthcare provider	International non-governmental organisation	Yes - it is much harder	Yes - it is slightly harder	1	1	0	1	1	0	0	0	0	0	1	0	Slightly harder	Slightly harder	Slightly harder
25-34	female	Manager of healthcare facility or programme	International non-governmental organisation	Yes - it is much harder	Yes - it is much harder	1	1	1	1	1	0	1	0	0	0	1	0	Much harder	Impossible	Much harder
18-24	female	Other healthcare provider	International non-governmental organisation	Yes - it is much harder	Yes - it is slightly harder	0	1	1	1	0	0	0	0	0	1	1	0	Slightly harder	Slightly harder	Slightly harder
35-44	female	Community healthcare worker	International non-governmental organisation	Yes - it is slightly harder	Yes - it is slightly harder	1	1	0	1	0	0	0	0	0	1	1	0	Impossible	Slightly harder	Slightly harder
45-54	female	Other	Domestic non-governmental organisation	Yes - it is slightly harder	Yes - it is slightly harder	1	0	1	1	0	0	0	1	0	1	1	0	Slightly harder	Same	Slightly harder
18-24	female	Researcher	Private, for-profit healthcare facility	Yes - it is slightly harder	Yes - it is slightly harder	1	1	0	1	0	0	0	1	0	1	1	0	Same	Same	Same
18-24	female	Manager of healthcare facility or programme	International non-governmental organisation	Yes - it is slightly harder	Yes - it is much harder	1	1	1	1	0	0	0	0	0	1	1	0	Much harder	Much harder	Slightly harder
25-34	female	Community healthcare worker	Private, for-profit healthcare facility	Yes - it is slightly harder	Yes - it is slightly harder	1	1	1	1	0	1	1	1	0	1	0	0	Much harder	Same	Same
25-34	female	Researcher	International non-governmental organisation	Yes - it is much harder	Yes - it is slightly harder	0	1	1	1	1	1	0	1	0	1	1	0	Impossible	Slightly harder	Slightly harder
25-34	female	Community healthcare worker	Private, for-profit healthcare facility	Yes - it is much harder	No- same as before	0	0	0	1	0	0	0	1	1	0	0	0	Slightly harder	Same	Same
45-54	female	Doctor providing care to patients	Private, for-profit healthcare facility	Yes - it is slightly harder	Yes - it is much harder	0	1	0	0	0	0	0	0	0	1	0	0	Slightly harder	Same	Slightly harder
35-44	prefer not to answer	Community healthcare worker	Private, for-profit healthcare facility	Yes - it is much harder	Yes - it is slightly harder	0	0	0	0	0	1	0	0	0	0	1	0	Slightly harder	Same	Slightly harder
35-44	female	Doctor providing care to patients	Public sector healthcare facility	Yes – it is very difficult or impossible	Yes - it is much harder	0	0	0	0	1	0	0	0	0	1	0	0	Much harder	Much harder	Slightly harder
25-34	female	Other healthcare provider	Public sector healthcare facility	Yes - it is much harder	Yes - it is much harder	1	0	1	1	0	0	0	0	0	1	1	0	Slightly harder	Much harder	Slightly harder
35-44	female	Other healthcare provider	Public sector healthcare facility	Yes - it is slightly harder	Don’t know	0	0	0	1	0	0	0	0	0	1	1	0	Dont know	Same	Same
55-64	female	Doctor providing care to patients	Government agency	Yes - it is much harder	Yes - it is much harder	1	0	1	1	1	1	1	0	0	1	1	0	Much harder	Same	Much harder
25-34	female	Manager of healthcare facility or programme	Government agency	Yes - it is slightly harder	Yes - it is slightly harder	1	0	1	1	0	0	0	1	0	1	0	0	Slightly harder	Impossible	Dont want to answer
55-64	female	Doctor providing care to patients	University or academic body	Yes - it is much harder	Yes - it is slightly harder	1	1	1	1	0	0	0	0	0	1	1	0	Slightly harder	Same	Slightly harder
45-54	female	Researcher	University or academic body	Yes - it is slightly harder	Yes - it is slightly harder	1	1	1	1	0	0	0	0	0	1	1	0	Same	Same	Slightly harder
45-54	male	Other healthcare provider	International non-governmental organisation	Yes - it is slightly harder	Yes - it is slightly harder	1	0	0	1	0	0	0	0	0	0	1	0	Same	Same	Dont want to answer
25-34	male	Doctor providing care to patients	Public sector healthcare facility	Yes - it is slightly harder	Yes - it is slightly harder	0	0	1	1	0	0	0	0	0	1	1	0	Much harder	Slightly harder	Same
25-34	female	Other healthcare provider	Public sector healthcare facility	Yes - it is slightly harder	Yes - it is much harder	1	1	1	0	0	1	1	1	0	1	1	0	Slightly harder	Dont know	Impossible
55-64	female	Doctor providing care to patients	Public sector healthcare facility	Yes - it is slightly harder	Yes - it is slightly harder	0	1	0	1	0	1	0	1	0	1	1	0	Slightly harder	Same	Slightly harder
35-44	female	Other healthcare provider	International non-governmental organisation	Yes - it is much harder	Yes - it is much harder	0	1	1	1	1	1	0	0	1	0	0	0	Same	Same	Slightly harder
45-54	male	Doctor providing care to patients	International non-governmental organisation	No- same as before	No- same as before	1	1	0	1	0	0	0	0	0	1	1	0	Same	Same	Same
35-44	male	Manager of healthcare facility or programme	Public sector healthcare facility	Yes - it is slightly harder	Yes - it is slightly harder	1	1	0	1	0	0	1	1	0	1	1	0	Much harder	Slightly harder	Same
45-54	male	Other	International non-governmental organisation	Yes - it is much harder	Yes - it is slightly harder	1	1	0	1	0	1	0	1	0	1	1	0	Same	Same	Slightly harder
45-54	male	Manager of healthcare facility or programme	Public sector healthcare facility	Yes - it is slightly harder	Yes - it is slightly harder	1	1	0	1	0	0	1	0	0	1	1	0	Same	Same	Much harder
35-44	male	Other healthcare provider	Public sector healthcare facility	Yes - it is slightly harder	Yes - it is slightly harder	1	1	0	1	0	0	0	0	0	0	1	0	Slightly harder	Slightly harder	Dont want to answer
45-54	male	Manager of healthcare facility or programme	Public sector healthcare facility	Yes - it is slightly harder	Yes - it is slightly harder	0	1	0	1	0	0	0	0	0	1	1	0	Same	Slightly harder	Same
35-44	male	Manager of healthcare facility or programme	International non-governmental organisation	No- same as before	No- same as before	0	1	0	0	0	0	0	0	0	0	1	0	Same	Impossible	Same
65+	female	Manager of healthcare facility or programme	International non-governmental organisation	Yes - it is slightly harder	Yes - it is much harder	1	1	1	1	0	0	0	0	0	1	1	0	Same	Same	Slightly harder
45-54	male	Manager of healthcare facility or programme	International non-governmental organisation	Yes - it is slightly harder	Yes - it is slightly harder	1	1	0	1	0	0	0	0	0	1	1	0	Slightly harder	Slightly harder	Much harder
55-64	male	Manager of healthcare facility or programme	Government agency	Yes - it is slightly harder	No- same as before	1	0	0	1	0	0	1	1	0	1	1	0	Slightly harder	Same	Same
45-54	male	Manager of healthcare facility or programme	Public sector healthcare facility	No- same as before	No- same as before	0	1	1	0	0	0	0	0	1	0	0	0	Slightly harder	Slightly harder	Same
55-64	male	Doctor providing care to patients	Government agency	No- same as before	Yes - it is slightly harder	1	1	1	1	0	0	1	0	0	1	1	0	Same	Same	Slightly harder
55-64	male	Doctor providing care to patients	Public sector healthcare facility	No- same as before	No- same as before	1	1	1	1	0	0	0	0	0	1	1	0	Same	Same	Slightly harder
45-54	female	Researcher	University or academic body	Prefer not to answer	Prefer not to answer	0	0	0	0	0	0	0	0	0	0	0	1	Dont want to answer	Dont want to answer	Dont know
35-44	male	Manager of healthcare facility or programme	Government agency	Yes - it is slightly harder	Yes - it is slightly harder	0	1	0	1	0	0	0	1	1	0	0	0	Slightly harder	Slightly harder	Same
25-34	female	Nurse providing care to patients	Government agency	No- same as before	Yes - it is slightly harder	1	1	0	1	0	0	0	0	0	0	0	1	Dont know	Same	Impossible
45-54	female	Nurse providing care to patients	Public sector healthcare facility	No- same as before	No- same as before	0	0	1	1	0	0	0	1	1	0	0	0	Same	Same	Same
45-54	female	Nurse providing care to patients	Government agency	No- same as before	Yes - it is slightly harder	1	1	0	1	0	0	0	0	0	0	0	1	Dont know	Same	Impossible
35-44	female	Manager of healthcare facility or programme	Government agency	Don’t know	Don’t know	1	0	1	1	0	0	0	0	0	1	1	0	Same	Same	Much harder
25-34	female	Doctor providing care to patients	Public sector healthcare facility	No- same as before	No- same as before	0	0	0	0	0	0	0	0	1	0	0	0	Same	Same	Same
45-54	female	Nurse providing care to patients	Government agency	Don’t know	Yes - it is slightly harder	0	1	1	1	0	0	0	1	0	1	1	0	Dont know	Same	Dont want to answer
55-64	male	Doctor providing care to patients	International non-governmental organisation	Yes - it is slightly harder	Yes - it is slightly harder	1	1	0	0	0	0	0	0	0	1	1	0	Impossible	Slightly harder	Slightly harder
45-54	female	Researcher	Charity/non-profit healthcare facility	No- same as before	Yes - it is slightly harder	0	1	0	1	0	0	0	0	1	0	0	0	Slightly harder	Same	Slightly harder
55-64	female	Researcher	Funding agency	Yes - it is slightly harder	Yes - it is slightly harder	0	0	0	1	1	0	1	1	0	0	1	0	Same	Same	Same
prefer not to answer	female	Nurse providing care to patients	Public sector healthcare facility	Don’t know	Yes - it is slightly harder	0	0	0	1	0	0	0	0	0	0	0	1	Same	Dont know	Slightly harder
35-44	female	Other healthcare provider	Public sector healthcare facility	Yes - it is slightly harder	Yes - it is slightly harder	0	0	1	1	0	0	0	0	0	1	1	0	Same	Same	Slightly harder
55-64	female	Nurse providing care to patients	Domestic non-governmental organisation	Yes - it is slightly harder	Yes - it is slightly harder	0	0	1	1	1	0	1	1	0	1	0	0	Slightly harder	Same	Slightly harder
25-34	female	Other healthcare provider	Government agency	Yes - it is slightly harder	Yes - it is slightly harder	1	0	0	1	1	0	0	0	0	1	1	0	Slightly harder	Same	Same
45-54	female	Nurse providing care to patients	Government agency	Yes - it is slightly harder	Yes - it is much harder	1	0	0	1	1	0	1	1	0	1	1	0	Dont know	Same	Slightly harder
45-54	female	Nurse providing care to patients	Government agency	No- same as before	Yes - it is slightly harder	1	0	0	1	0	0	0	1	0	0	1	0	Same	Same	Same
35-44	female	Manager of healthcare facility or programme	Public sector healthcare facility	Yes - it is slightly harder	Yes - it is slightly harder	1	1	0	1	0	0	0	0	0	1	1	0	Same	Same	Slightly harder
25-34	female	Nurse providing care to patients	Public sector healthcare facility	Yes - it is slightly harder	No- same as before	1	0	1	1	0	0	0	0	1	0	0	0	Same	Same	Dont want to answer
45-54	female	Doctor providing care to patients	Government agency	Yes - it is slightly harder	No- same as before	0	0	0	1	0	0	1	0	1	0	0	0	Same	Same	Same
25-34	female	Manager of healthcare facility or programme	Domestic non-governmental organisation	Don’t know	Yes - it is slightly harder	0	0	0	1	0	0	0	0	0	1	1	0	Dont know	Same	Same
55-64	female	Doctor providing care to patients	Domestic non-governmental organisation	Yes - it is slightly harder	Yes - it is much harder	1	1	0	1	0	0	0	0	0	1	1	0	Slightly harder	Same	Slightly harder
35-44	female	Other	Government agency	Yes - it is much harder	Yes – it is very difficult or impossible	1	0	0	1	0	0	0	0	0	1	1	0	Much harder	Slightly harder	Dont know
45-54	male	Manager of healthcare facility or programme	Public sector healthcare facility	Yes - it is much harder	Yes - it is much harder	0	1	0	1	0	0	0	0	0	1	1	0	Same	Same	Much harder
35-44	female	Manager of healthcare facility or programme	Public sector healthcare facility	Yes - it is slightly harder	Yes - it is much harder	0	1	1	1	0	1	1	0	0	0	0	0	Slightly harder	Slightly harder	Slightly harder
25-34	male	Community healthcare worker	Public sector healthcare facility	No- same as before	No- same as before	1	0	0	0	0	0	0	0	1	0	0	0	Same	Same	Same
45-54	male	Researcher	Government agency	Yes - it is slightly harder	Yes - it is much harder	0	1	0	1	0	0	1	0	0	1	0	0	Slightly harder	Same	Slightly harder
25-34	male	Manager of healthcare facility or programme	Charity/non-profit healthcare facility	Yes - it is much harder	Yes - it is slightly harder	1	1	1	1	0	0	0	0	1	0	0	0	Slightly harder	Same	Same
18-24	male	Researcher	University or academic body	Yes - it is much harder	Yes - it is much harder	1	1	1	1	1	1	0	0	0	1	0	0	Dont know	Much harder	Slightly harder
35-44	female	Manager of healthcare facility or programme	Charity/non-profit healthcare facility	Yes - it is slightly harder	No- same as before	1	0	0	1	0	0	0	0	0	0	1	0	Same	Same	Slightly harder
35-44	female	Researcher	Domestic non-governmental organisation	Yes - it is slightly harder	Yes - it is slightly harder	1	1	1	1	0	0	0	0	0	1	1	0	Dont want to answer	Same	Dont want to answer
35-44	female	Doctor providing care to patients	Government agency	Yes - it is slightly harder	Yes - it is much harder	1	1	1	1	1	0	0	0	0	1	1	0	Much harder	Slightly harder	Much harder
55-64	male	Manager of healthcare facility or programme	Public sector healthcare facility	Yes - it is slightly harder	Yes - it is slightly harder	1	1	1	1	0	0	0	1	0	1	1	0	Same	Same	Much harder
25-34	male	Other	Private, for-profit healthcare facility	Yes - it is slightly harder	Yes - it is much harder	1	1	0	1	1	1	0	0	0	0	1	0	Much harder	Same	Slightly harder
25-34	male	Researcher	Funding agency	Yes - it is much harder	Yes - it is slightly harder	1	0	0	0	1	0	0	0	0	1	0	0	Slightly harder	Much harder	Much harder
25-34	female	Lab scientist	Public sector healthcare facility	No- same as before	Yes – it is very difficult or impossible	1	1	1	1	0	1	0	0	0	1	1	0	Slightly harder	Slightly harder	Slightly harder
45-54	female	Other healthcare provider	Charity/non-profit healthcare facility	Yes - it is slightly harder	Yes – it is very difficult or impossible	1	1	0	0	0	0	0	0	0	1	1	0	Slightly harder	Same	Slightly harder
25-34	male	Community healthcare worker	Government agency	Yes – it is very difficult or impossible	Yes - it is much harder	1	1	0	1	1	1	0	0	0	1	0	0	Much harder	Much harder	Much harder
25-34	male	Community healthcare worker	Charity/non-profit healthcare facility	Yes – it is very difficult or impossible	Yes - it is slightly harder	1	1	0	0	0	0	0	0	0	1	1	0	Slightly harder	Same	Slightly harder
25-34	male	Manager of healthcare facility or programme	Charity/non-profit healthcare facility	Yes - it is much harder	Yes - it is slightly harder	1	1	1	1	0	1	0	1	0	1	1	0	Slightly harder	Slightly harder	Slightly harder
55-64	male	Manager of healthcare facility or programme	Public sector healthcare facility	Yes - it is slightly harder	Yes - it is much harder	1	1	0	1	0	1	0	0	0	1	0	0	Slightly harder	Same	Much harder
35-44	male	Community healthcare worker	Funding agency	Yes - it is much harder	Yes - it is slightly harder	0	1	1	1	1	0	0	0	0	1	1	0	Slightly harder	Slightly harder	Slightly harder
25-34	male	Nurse providing care to patients	Charity/non-profit healthcare facility	Yes - it is much harder	Yes - it is slightly harder	1	0	0	0	0	0	0	0	0	1	1	0	Slightly harder	Same	Same
45-54	male	Manager of healthcare facility or programme	Charity/non-profit healthcare facility	Yes - it is slightly harder	Yes - it is much harder	0	1	0	1	0	0	0	0	0	0	1	0	Much harder	Slightly harder	Much harder
35-44	male	Researcher	International non-governmental organisation	Yes - it is slightly harder	Yes - it is much harder	0	0	0	1	0	0	0	0	0	0	1	0	Same	Same	Same
55-64	female	Manager of healthcare facility or programme	Government agency	Yes - it is much harder	Yes - it is slightly harder	0	1	0	0	0	0	0	0	0	1	1	0	Same	Same	Slightly harder
35-44	male	Manager of healthcare facility or programme	Government agency	Yes - it is slightly harder	Yes - it is slightly harder	1	1	1	0	0	0	1	0	0	1	1	0	Slightly harder	Dont know	Same
55-64	female	Manager of healthcare facility or programme	Public sector healthcare facility	Yes - it is slightly harder	Yes - it is slightly harder	1	1	1	1	1	0	1	0	0	1	1	0	Same	Dont know	Dont want to answer
45-54	female	Manager of healthcare facility or programme	Public sector healthcare facility	Yes – it is very difficult or impossible	Yes – it is very difficult or impossible	1	1	0	1	1	1	1	1	1	0	0	0	Much harder	Same	Same
25-34	male	Manager of healthcare facility or programme	Charity/non-profit healthcare facility	Yes - it is much harder	Yes - it is slightly harder	0	0	0	1	1	0	0	0	0	1	0	0	Slightly harder	Same	Slightly harder
55-64	male	Manager of healthcare facility or programme	Domestic non-governmental organisation	Yes - it is much harder	Yes - it is slightly harder	1	1	1	1	1	0	0	0	0	0	0	0	Much harder	Same	Same
35-44	female	Researcher	Public sector healthcare facility	Yes - it is much harder	Yes - it is slightly harder	1	1	0	1	1	1	0	0	0	1	1	0	Dont know	Dont know	Dont want to answer
25-34	female	Nurse providing care to patients	Public sector healthcare facility	Yes - it is much harder	Yes - it is much harder	1	1	0	1	0	0	0	0	0	1	1	0	Slightly harder	Slightly harder	Slightly harder
45-54	male	Community healthcare worker	Domestic non-governmental organisation	No- same as before	Yes - it is much harder	1	1	1	0	0	0	1	1	0	1	1	0	Same	Slightly harder	Slightly harder
25-34	male	Doctor providing care to patients	Public sector healthcare facility	Yes - it is much harder	Yes - it is slightly harder	1	1	0	1	0	0	0	0	0	1	1	0	Same	Same	Dont want to answer
35-44	female	Manager of healthcare facility or programme	Public sector healthcare facility	Yes – it is very difficult or impossible	Yes - it is much harder	1	1	1	1	1	1	1	0	0	1	0	0	Much harder	Slightly harder	Much harder
25-34	male	Researcher	Domestic non-governmental organisation	Yes - it is slightly harder	Yes - it is slightly harder	1	1	0	0	0	0	0	0	0	0	0	1	Same	Same	Dont want to answer
35-44	female	Nurse providing care to patients	Private, for-profit healthcare facility	Yes - it is slightly harder	Yes - it is slightly harder	0	0	0	1	0	0	0	0	0	1	1	0	Slightly harder	Slightly harder	Same
35-44	female	Researcher	Government agency	Yes - it is slightly harder	Yes - it is slightly harder	0	0	1	1	0	1	0	0	0	1	1	0	Slightly harder	Same	Slightly harder
25-34	female	Nurse providing care to patients	Public sector healthcare facility	Yes - it is slightly harder	Yes – it is very difficult or impossible	1	1	1	1	0	1	0	1	0	1	0	0	Slightly harder	Same	Slightly harder
25-34	female	Nurse providing care to patients	Public sector healthcare facility	No- same as before	No- same as before	1	0	1	1	0	0	0	1	0	1	1	0	Much harder	Same	Dont know
25-34	female	Nurse providing care to patients	Public sector healthcare facility	Yes - it is slightly harder	Yes - it is slightly harder	0	0	0	1	0	0	0	0	0	1	0	0	Slightly harder	Same	Same
35-44	female	Researcher	Government agency	Yes - it is slightly harder	Yes - it is much harder	1	1	1	1	0	0	0	1	0	1	1	0	Much harder	Dont know	Slightly harder
25-34	female	Community healthcare worker	International non-governmental organisation	Yes - it is much harder	Yes – it is very difficult or impossible	1	0	0	0	0	0	0	0	0	1	1	0	Impossible	Slightly harder	Slightly harder
45-54	female	Researcher	Government agency	Yes - it is slightly harder	Yes - it is slightly harder	1	0	1	1	0	0	0	1	0	1	1	0	Slightly harder	Same	Same
35-44	male	Researcher	International non-governmental organisation	Yes - it is slightly harder	Yes - it is slightly harder	1	1	1	1	1	1	0	0	0	1	1	0	Much harder	Slightly harder	Much harder
35-44	male	Researcher	University or academic body	Yes - it is much harder	Yes - it is much harder	1	1	1	1	0	0	0	0	0	1	1	0	Much harder	Much harder	Impossible
45-54	female	Doctor providing care to patients	Public sector healthcare facility	No- same as before	Yes - it is slightly harder	0	1	0	1	0	1	0	0	0	1	1	0	Same	Same	Same
35-44	male	Community healthcare worker	Charity/non-profit healthcare facility	Yes - it is slightly harder	Yes - it is slightly harder	1	0	1	1	0	0	0	0	0	1	1	0	Slightly harder	Same	Same
35-44	male	Manager of healthcare facility or programme	International non-governmental organisation	Yes - it is much harder	Yes – it is very difficult or impossible	1	1	1	1	0	0	0	0	0	1	1	0	Same	Same	Impossible
25-34	female	Researcher	International non-governmental organisation	Yes - it is much harder	Yes – it is very difficult or impossible	1	0	1	0	0	1	0	0	0	1	1	0	Slightly harder	Much harder	Much harder
35-44	male	Manager of healthcare facility or programme	Charity/non-profit healthcare facility	Yes - it is slightly harder	Yes - it is much harder	1	1	1	1	0	1	0	0	0	1	0	0	Slightly harder	Same	Slightly harder
55-64	female	Other	International non-governmental organisation	Yes - it is much harder	Yes - it is much harder	0	0	0	0	0	0	0	0	0	0	1	0	Much harder	Same	Same
35-44	male	Manager of healthcare facility or programme	International non-governmental organisation	Yes - it is slightly harder	Yes - it is slightly harder	1	0	0	0	0	0	0	0	0	1	1	0	Slightly harder	Slightly harder	Slightly harder
25-34	male	Manager of healthcare facility or programme	International non-governmental organisation	Yes - it is slightly harder	Yes - it is slightly harder	1	1	1	1	0	0	1	0	0	1	1	0	Much harder	Much harder	Much harder
35-44	male	Doctor providing care to patients	International non-governmental organisation	Yes - it is slightly harder	Yes - it is much harder	1	1	1	1	0	1	0	0	0	1	1	0	Slightly harder	Same	Slightly harder
35-44	female	Doctor providing care to patients	International non-governmental organisation	Yes - it is much harder	Yes - it is slightly harder	1	1	1	0	0	1	0	0	0	1	1	0	Much harder	Slightly harder	Slightly harder
35-44	male	Doctor providing care to patients	International non-governmental organisation	Yes - it is slightly harder	Yes - it is slightly harder	1	1	1	1	0	0	0	0	0	1	1	0	Same	Same	Same
25-34	male	Doctor providing care to patients	Private, for-profit healthcare facility	Yes - it is much harder	Yes - it is slightly harder	1	1	1	0	1	0	1	0	0	0	0	1	Slightly harder	Same	Dont want to answer
35-44	male	Manager of healthcare facility or programme	Public sector healthcare facility	Yes - it is slightly harder	Yes - it is much harder	0	0	0	1	1	0	0	1	0	0	0	0	Same	Same	Much harder
35-44	male	Researcher	University or academic body	Yes - it is much harder	Yes - it is slightly harder	0	1	0	1	0	0	1	0	1	0	0	0	Same	Same	Slightly harder
25-34	male	Researcher	Private, for-profit healthcare facility	Yes - it is much harder	Yes - it is much harder	0	0	0	1	0	0	0	0	0	1	1	0	Slightly harder	Same	Impossible
35-44	male	Manager of healthcare facility or programme	International non-governmental organisation	Yes - it is much harder	Yes - it is much harder	1	1	0	1	1	0	0	0	0	1	1	0	Same	Same	Much harder
25-34	male	Manager of healthcare facility or programme	Public sector healthcare facility	No- same as before	No- same as before	0	0	0	0	0	0	0	0	0	0	1	0	Same	Same	Slightly harder
65+	female	Manager of healthcare facility or programme	International non-governmental organisation	Yes - it is slightly harder	Yes - it is much harder	1	1	0	1	1	0	0	0	0	1	1	0	Slightly harder	Same	Slightly harder
45-54	male	Manager of healthcare facility or programme	Charity/non-profit healthcare facility	Yes - it is slightly harder	Yes - it is slightly harder	0	1	0	1	0	1	0	0	0	1	1	0	Slightly harder	Same	Dont know
35-44	female	Manager of healthcare facility or programme	International non-governmental organisation	Yes - it is much harder	Yes - it is much harder	1	1	1	1	1	0	0	1	0	1	1	0	Much harder	Slightly harder	Dont want to answer
25-34	female	Lab scientist	Public sector healthcare facility	Yes - it is slightly harder	Yes - it is slightly harder	1	0	0	0	1	0	0	0	0	0	0	1	Slightly harder	Dont know	Dont want to answer
25-34	female	Other healthcare provider	Government agency	Yes - it is slightly harder	Yes - it is slightly harder	1	1	0	1	1	0	0	1	0	1	1	0	Slightly harder	Same	Slightly harder
25-34	prefer not to answer	Other healthcare provider	Private, for-profit healthcare facility	Yes - it is much harder	Yes - it is much harder	1	1	1	0	0	0	0	0	1	0	0	0	Same	Same	Same
25-34	male	Other	Charity/non-profit healthcare facility	Yes - it is much harder	Yes - it is much harder	1	0	0	0	0	0	0	0	0	0	1	0	Much harder	Much harder	Same
35-44	female	Doctor providing care to patients	Government agency	Yes - it is slightly harder	Yes - it is much harder	0	1	1	0	0	0	0	0	0	1	1	0	Same	Same	Much harder
35-44	prefer not to answer	Community healthcare worker	Charity/non-profit healthcare facility	Yes - it is slightly harder	No- same as before	1	0	0	1	1	0	1	1	1	1	1	0	Much harder	Dont want to answer	Much harder
25-34	male	Doctor providing care to patients	Public sector healthcare facility	No- same as before	Yes - it is slightly harder	1	1	1	1	1	0	0	1	0	1	1	0	Slightly harder	Same	Slightly harder
25-34	male	Other healthcare provider	Public sector healthcare facility	Yes - it is much harder	Yes - it is much harder	1	1	1	1	0	0	0	1	0	1	1	0	Same	Same	Same
35-44	female	Researcher	Government agency	Yes - it is much harder	Yes - it is much harder	1	1	0	1	0	0	0	0	0	1	1	0	Slightly harder	Slightly harder	Slightly harder
35-44	female	Researcher	Government agency	Yes - it is much harder	Yes - it is much harder	0	0	0	1	0	0	0	0	0	0	1	0	Slightly harder	Slightly harder	Much harder
35-44	male	Public health specialist	Public sector healthcare facility	Yes - it is slightly harder	Yes - it is much harder	0	0	0	1	0	0	0	0	0	0	1	0	Slightly harder	Same	Much harder
35-44	prefer not to answer	Other healthcare provider	Private, for-profit healthcare facility	Yes - it is much harder	Yes – it is very difficult or impossible	0	0	0	0	0	0	0	0	0	0	0	1	Impossible	Dont know	Dont know
65+	male	Doctor providing care to patients	Private, for-profit healthcare facility	Yes - it is much harder	Yes - it is much harder	1	1	1	1	0	0	0	0	0	1	1	0	Much harder	Slightly harder	Much harder
25-34	male	Manager of healthcare facility or programme	Charity/non-profit healthcare facility	Yes - it is much harder	Yes – it is very difficult or impossible	1	1	1	1	1	1	1	0	0	1	1	0	Impossible	Much harder	Much harder
35-44	female	Doctor providing care to patients	Public sector healthcare facility	Yes – it is very difficult or impossible	Yes – it is very difficult or impossible	0	0	1	0	0	0	0	0	0	0	1	0	Much harder	Much harder	Impossible
25-34	male	Researcher	Public sector healthcare facility	Yes - it is slightly harder	Yes - it is slightly harder	1	1	1	1	0	0	0	0	0	1	1	0	Same	Dont know	Slightly harder
18-24	male	Manager of healthcare facility or programme	International non-governmental organisation	Yes - it is slightly harder	Yes - it is much harder	1	1	1	1	0	0	0	0	0	1	1	0	Much harder	Much harder	Slightly harder
45-54	female	Researcher	Government agency	No- same as before	Yes - it is slightly harder	1	1	0	1	0	0	0	0	0	1	1	0	Same	Same	Slightly harder
35-44	female	Manager of healthcare facility or programme	Charity/non-profit healthcare facility	Yes - it is much harder	Yes - it is much harder	1	1	1	1	0	0	0	0	0	1	1	0	Same	Dont want to answer	Slightly harder
35-44	female	Public health specialist	Charity/non-profit healthcare facility	Yes - it is much harder	Yes – it is very difficult or impossible	1	1	1	1	0	1	1	0	0	1	1	0	Slightly harder	Same	Much harder
25-34	male	Community healthcare worker	Private, for-profit healthcare facility	Yes - it is much harder	Yes - it is slightly harder	1	1	1	1	0	0	1	0	0	1	1	0	Much harder	Slightly harder	Slightly harder
25-34	male	Doctor providing care to patients	Public sector healthcare facility	Yes - it is much harder	Yes – it is very difficult or impossible	0	0	0	1	0	0	0	0	0	0	1	0	Slightly harder	Slightly harder	Same
35-44	male	Other healthcare provider	Public sector healthcare facility	Yes - it is slightly harder	Yes - it is much harder	1	1	0	0	0	0	0	0	0	0	0	0	Slightly harder	Same	Dont want to answer
35-44	male	Lab scientist	Public sector healthcare facility	Yes - it is slightly harder	Yes - it is slightly harder	1	1	1	1	0	0	0	0	0	1	1	0	Slightly harder	Slightly harder	Impossible
25-34	male	Researcher	Domestic non-governmental organisation	Yes - it is much harder	Yes - it is slightly harder	1	1	0	1	1	0	0	1	1	0	0	0	Impossible	Same	Impossible
35-44	female	Community healthcare worker	Charity/non-profit healthcare facility	Yes - it is much harder	Yes - it is much harder	1	1	1	1	1	1	1	0	0	1	1	0	Much harder	Slightly harder	Much harder
25-34	female	Researcher	Charity/non-profit healthcare facility	Yes - it is much harder	Yes - it is much harder	0	1	0	1	0	0	0	0	0	1	1	0	Same	Same	Slightly harder
45-54	male	Doctor providing care to patients	University or academic body	Yes - it is slightly harder	Yes - it is much harder	1	1	1	1	1	0	0	0	0	0	0	1	Much harder	Same	Dont know
45-54	male	Manager of healthcare facility or programme	International non-governmental organisation	Yes - it is slightly harder	Yes - it is slightly harder	1	1	0	1	0	1	0	1	0	1	1	0	Slightly harder	Same	Dont want to answer
35-44	male	Manager of healthcare facility or programme	Domestic non-governmental organisation	Yes - it is much harder	Yes - it is slightly harder	1	1	1	1	0	0	0	0	0	1	1	0	Slightly harder	Same	Dont know
45-54	male	Manager of healthcare facility or programme	Charity/non-profit healthcare facility	Yes - it is slightly harder	Yes - it is much harder	1	1	0	0	1	0	0	0	1	0	0	0	Slightly harder	Slightly harder	Same
35-44	male	Manager of healthcare facility or programme	Charity/non-profit healthcare facility	Yes - it is slightly harder	Yes - it is much harder	1	1	1	1	1	0	0	0	0	1	1	0	Slightly harder	Slightly harder	Slightly harder
65+	female	Public health specialist	Government agency	Yes - it is much harder	Yes - it is much harder	1	1	1	1	0	0	0	1	0	0	0	0	Much harder	Dont know	Dont want to answer
35-44	male	Manager of healthcare facility or programme	Charity/non-profit healthcare facility	Yes - it is much harder	Yes - it is slightly harder	1	1	1	1	1	1	0	1	0	1	1	0	Slightly harder	Slightly harder	Slightly harder
25-34	male	Public health specialist	International non-governmental organisation	Yes - it is slightly harder	Yes - it is slightly harder	1	1	0	1	0	0	0	1	0	1	1	0	Slightly harder	Same	Slightly harder
35-44	male	Manager of healthcare facility or programme	International non-governmental organisation	Yes - it is much harder	Yes - it is much harder	1	1	1	1	0	0	0	0	0	1	1	0	Slightly harder	Slightly harder	Slightly harder
45-54	male	Manager of healthcare facility or programme	Government agency	Yes - it is slightly harder	Yes - it is slightly harder	1	1	1	1	0	0	0	1	0	1	1	0	Slightly harder	Slightly harder	Slightly harder
55-64	male	Public health specialist	International non-governmental organisation	Yes - it is slightly harder	Yes - it is much harder	0	1	1	1	1	1	0	0	0	1	1	0	Much harder	Same	Slightly harder
35-44	male	Manager of healthcare facility or programme	Domestic non-governmental organisation	Yes - it is slightly harder	Yes - it is slightly harder	1	1	0	1	0	0	0	1	0	1	1	0	Dont know	Dont know	Slightly harder
25-34	male	Public health specialist	International non-governmental organisation	Yes - it is much harder	Yes - it is much harder	1	1	0	1	0	0	0	0	0	0	1	0	Slightly harder	Slightly harder	Slightly harder
45-54	male	Manager of healthcare facility or programme	Public sector healthcare facility	No- same as before	Yes - it is slightly harder	1	1	0	1	0	0	0	0	1	1	1	0	Same	Same	Same
45-54	male	Manager of healthcare facility or programme	Public sector healthcare facility	Yes - it is slightly harder	Yes - it is slightly harder	0	1	0	1	0	0	0	0	0	1	0	0	Same	Same	Same
55-64	female	Researcher	University or academic body	Yes - it is much harder	Yes – it is very difficult or impossible	1	1	1	1	1	1	1	1	0	0	1	0	Much harder	Much harder	Impossible
45-54	male	Researcher	University or academic body	No- same as before	No- same as before	1	1	1	0	0	0	0	1	0	1	1	0	Same	Same	Slightly harder
25-34	prefer not to answer	Doctor providing care to patients	University or academic body	Yes - it is slightly harder	Yes - it is slightly harder	1	0	0	0	0	0	0	0	0	1	0	0	Slightly harder	Dont know	Dont want to answer
45-54	male	Manager of healthcare facility or programme	International non-governmental organisation	No- same as before	Yes - it is slightly harder	1	1	0	1	0	0	0	1	0	1	1	0	Same	Same	Slightly harder
25-34	prefer not to answer	Nurse providing care to patients	Government agency	Yes - it is slightly harder	Yes - it is slightly harder	1	1	0	1	0	0	0	1	0	1	1	0	Slightly harder	Same	Slightly harder
25-34	female	Nurse providing care to patients	Public sector healthcare facility	Yes - it is slightly harder	Yes - it is slightly harder	0	1	0	1	0	0	0	0	0	1	1	0	Same	Same	Same
45-54	male	Doctor providing care to patients	Public sector healthcare facility	Yes - it is much harder	Yes - it is much harder	0	0	0	1	1	0	0	0	0	1	1	0	Slightly harder	Slightly harder	Same
35-44	male	Manager of healthcare facility or programme	Public sector healthcare facility	No- same as before	No- same as before	1	1	0	1	0	0	0	0	0	1	0	0	Much harder	Much harder	Slightly harder
35-44	female	Researcher	University or academic body	Yes - it is much harder	Yes - it is much harder	0	1	1	1	1	0	0	0	0	1	1	0	Much harder	Much harder	Impossible
45-54	male	Manager of healthcare facility or programme	Charity/non-profit healthcare facility	Yes - it is slightly harder	Yes - it is much harder	1	1	1	1	0	0	1	0	0	1	1	0	Slightly harder	Slightly harder	Slightly harder
45-54	female	Researcher	University or academic body	Yes - it is slightly harder	Yes – it is very difficult or impossible	1	1	1	1	1	1	0	0	0	1	1	0	Impossible	Much harder	Impossible
55-64	male	Doctor providing care to patients	Public sector healthcare facility	No- same as before	Yes - it is slightly harder	1	1	1	1	0	0	0	0	1	0	0	0	Same	Same	Same
25-34	female	Nurse providing care to patients	Public sector healthcare facility	Yes - it is slightly harder	No- same as before	1	1	0	0	0	0	0	0	0	1	1	0	Same	Slightly harder	Slightly harder
35-44	female	Doctor providing care to patients	Public sector healthcare facility	No- same as before	Yes - it is slightly harder	0	1	1	0	1	0	0	0	0	1	1	0	Slightly harder	Slightly harder	Slightly harder
55-64	female	Manager of healthcare facility or programme	International non-governmental organisation	Yes - it is slightly harder	Yes - it is slightly harder	0	1	1	1	0	0	1	0	0	1	1	0	Dont know	Same	Dont want to answer
25-34	female	Researcher	University or academic body	Don’t know	Yes - it is much harder	0	1	0	1	1	0	0	0	0	0	0	0	Dont know	Dont know	Much harder
35-44	male	Researcher	University or academic body	Yes - it is slightly harder	Yes - it is much harder	1	1	1	1	0	0	0	0	0	1	1	0	Same	Same	Slightly harder
25-34	female	Manager of healthcare facility or programme	Government agency	Yes - it is slightly harder	Yes - it is slightly harder	1	1	1	1	0	0	0	0	0	1	1	0	Much harder	Slightly harder	Much harder
45-54	male	Other healthcare provider	Domestic non-governmental organisation	No- same as before	Yes - it is slightly harder	0	0	1	1	0	0	0	0	0	1	1	0	Same	Same	Slightly harder
45-54	female	Manager of healthcare facility or programme	Public sector healthcare facility	Yes - it is much harder	Yes - it is slightly harder	1	1	1	1	0	0	0	1	0	1	1	0	Slightly harder	Dont want to answer	Dont know
45-54	female	Manager of healthcare facility or programme	Public sector healthcare facility	Yes - it is slightly harder	Yes - it is slightly harder	1	0	0	0	0	0	0	0	0	1	1	0	Same	Same	Same
45-54	female	Other	International non-governmental organisation	Yes - it is slightly harder	Yes - it is much harder	0	1	1	1	1	1	0	0	0	1	1	0	Much harder	Same	Slightly harder
45-54	male	Nurse providing care to patients	Government agency	No- same as before	Yes - it is slightly harder	0	1	0	0	0	0	0	0	1	0	0	0	Same	Same	Slightly harder
25-34	male	Manager of healthcare facility or programme	Government agency	Yes - it is slightly harder	No- same as before	1	1	1	1	0	0	0	1	0	1	1	0	Much harder	Slightly harder	Much harder
45-54	female	Researcher	Government agency	Yes - it is slightly harder	Yes - it is much harder	1	1	1	1	0	0	0	0	0	1	1	0	Same	Same	Slightly harder
25-34	female	Manager of healthcare facility or programme	Public sector healthcare facility	Yes - it is much harder	Yes - it is much harder	1	1	1	1	0	0	0	1	0	1	0	0	Same	Dont know	Slightly harder
35-44	male	Doctor providing care to patients	Public sector healthcare facility	Yes - it is much harder	Yes - it is much harder	1	1	1	1	1	1	0	0	1	0	0	0	Much harder	Slightly harder	Dont want to answer
55-64	male	Manager of healthcare facility or programme	Charity/non-profit healthcare facility	Yes - it is much harder	Yes - it is much harder	1	1	1	1	1	0	0	0	0	0	0	0	Dont know	Same	Much harder
35-44	male	Manager of healthcare facility or programme	International non-governmental organisation	Yes - it is much harder	Yes - it is much harder	1	1	1	1	0	0	0	0	0	1	1	0	Same	Same	Much harder
45-54	male	Public health specialist	Other	Yes - it is slightly harder	Yes - it is slightly harder	1	1	1	1	0	0	0	0	0	1	1	0	Same	Same	Slightly harder
35-44	male	Researcher	Charity/non-profit healthcare facility	Yes - it is much harder	Yes - it is much harder	1	1	1	1	1	1	1	0	0	1	0	0	Slightly harder	Slightly harder	Much harder
55-64	male	Doctor providing care to patients	Public sector healthcare facility	No- same as before	Yes - it is slightly harder	0	0	0	1	1	0	0	0	0	0	1	0	Same	Same	Same
55-64	female	Lab scientist	Public sector healthcare facility	Yes - it is slightly harder	Yes - it is slightly harder	1	0	0	0	0	0	0	0	0	1	1	0	Slightly harder	Slightly harder	Much harder
35-44	male	Manager of healthcare facility or programme	Public sector healthcare facility	Yes - it is slightly harder	Yes - it is slightly harder	1	1	1	1	0	0	1	0	0	1	1	0	Slightly harder	Slightly harder	Slightly harder
45-54	female	Public health specialist	Government agency	No- same as before	No- same as before	1	0	1	1	0	0	0	1	0	1	1	0	Slightly harder	Same	Slightly harder
35-44	female	Manager of healthcare facility or programme	Public sector healthcare facility	Yes - it is slightly harder	Yes - it is much harder	1	1	1	1	0	0	0	1	0	1	1	0	Much harder	Same	Slightly harder
35-44	female	Doctor providing care to patients	Government agency	Yes - it is slightly harder	Yes - it is much harder	1	1	0	1	0	0	0	0	0	1	1	0	Same	Slightly harder	Slightly harder
45-54	male	Manager of healthcare facility or programme	Government agency	No- same as before	Yes - it is much harder	1	1	0	1	0	0	0	0	0	1	1	0	Same	Same	Much harder
35-44	male	Researcher	Government agency	Don’t know	Don’t know	0	1	0	0	0	0	0	0	0	0	0	1	Dont know	Dont know	Dont want to answer
35-44	female	Manager of healthcare facility or programme	Public sector healthcare facility	Yes - it is slightly harder	Yes - it is much harder	1	1	0	1	0	0	0	0	0	1	1	0	Same	Dont know	Dont want to answer
35-44	male	Manager of healthcare facility or programme	Public sector healthcare facility	Yes - it is much harder	Yes - it is slightly harder	1	1	1	1	0	0	0	0	0	1	1	0	Slightly harder	Slightly harder	Much harder
25-34	female	Researcher	International non-governmental organisation	Yes - it is much harder	Yes - it is much harder	1	1	1	1	0	0	0	0	0	1	1	0	Much harder	Slightly harder	Slightly harder
25-34	female	Doctor providing care to patients	Private, for-profit healthcare facility	Yes - it is slightly harder	Yes - it is slightly harder	1	1	1	1	0	0	0	0	0	1	1	0	Same	Same	Slightly harder
25-34	male	Researcher	Domestic non-governmental organisation	Yes - it is much harder	Yes - it is much harder	1	0	0	1	0	0	1	0	0	1	1	0	Dont know	Dont know	Dont want to answer
45-54	male	Manager of healthcare facility or programme	Charity/non-profit healthcare facility	Yes - it is slightly harder	Yes – it is very difficult or impossible	1	1	0	0	1	0	0	0	0	1	0	0	Much harder	Slightly harder	Much harder
55-64	female	Manager of healthcare facility or programme	Government agency	Yes - it is much harder	Yes - it is much harder	1	1	1	1	0	0	0	0	0	1	1	0	Much harder	Slightly harder	Slightly harder
55-64	female	Doctor providing care to patients	Public sector healthcare facility	No- same as before	Yes - it is slightly harder	1	0	0	1	0	0	0	0	0	1	1	0	Same	Same	Same
65+	male	Other healthcare provider	Charity/non-profit healthcare facility	No- same as before	No- same as before	1	0	0	1	0	0	0	0	0	1	0	0	Much harder	Same	Slightly harder
55-64	female	Manager of healthcare facility or programme	Government agency	No- same as before	Yes – it is very difficult or impossible	1	1	1	0	0	0	0	0	0	1	1	0	Slightly harder	Slightly harder	Impossible
25-34	male	Manager of healthcare facility or programme	Public sector healthcare facility	No- same as before	Yes - it is slightly harder	1	0	1	1	1	0	0	0	0	1	1	0	Same	Same	Slightly harder
35-44	female	Researcher	University or academic body	Yes - it is much harder	Yes - it is much harder	0	0	0	1	0	1	0	0	0	0	1	0	Slightly harder	Slightly harder	Slightly harder
55-64	female	Doctor providing care to patients	Public sector healthcare facility	Yes - it is slightly harder	Yes - it is slightly harder	0	1	1	1	0	0	0	0	0	1	1	0	Same	Same	Slightly harder
45-54	female	Researcher	University or academic body	No- same as before	No- same as before	1	1	1	1	0	0	0	0	0	1	1	0	Same	Same	Slightly harder
45-54	female	Doctor providing care to patients	Public sector healthcare facility	Yes - it is slightly harder	Yes - it is slightly harder	1	1	0	0	0	0	0	0	0	1	0	0	Same	Same	Same
55-64	female	Researcher	Public sector healthcare facility	Yes - it is slightly harder	Yes - it is much harder	0	1	1	1	0	0	0	0	0	0	0	0	Same	Slightly harder	Much harder
45-54	female	Researcher	University or academic body	Yes - it is slightly harder	Yes - it is much harder	0	1	0	0	0	0	0	0	0	1	0	0	Dont know	Same	Much harder
25-34	male	Manager of healthcare facility or programme	International non-governmental organisation	Yes - it is much harder	Yes - it is much harder	1	1	1	1	1	1	0	0	0	0	1	0	Impossible	Slightly harder	Slightly harder
35-44	male	Manager of healthcare facility or programme	Public sector healthcare facility	Yes - it is slightly harder	Yes - it is slightly harder	1	0	0	1	0	0	0	0	0	1	1	0	Same	Same	Much harder
45-54	male	Manager of healthcare facility or programme	International non-governmental organisation	Yes - it is much harder	Yes – it is very difficult or impossible	1	1	0	1	1	0	0	0	0	1	1	0	Impossible	Same	Same
25-34	male	Researcher	Domestic non-governmental organisation	Yes - it is much harder	Yes - it is much harder	0	1	0	0	0	1	0	0	0	0	1	0	Much harder	Same	Slightly harder
55-64	male	Manager of healthcare facility or programme	Public sector healthcare facility	Yes - it is slightly harder	Yes - it is much harder	1	1	1	1	0	0	0	0	0	1	1	0	Slightly harder	Same	Same
45-54	male	Researcher	International non-governmental organisation	Yes - it is slightly harder	Yes - it is much harder	1	1	1	1	0	0	0	0	0	0	1	0	Slightly harder	Same	Slightly harder
35-44	male	Researcher	University or academic body	Yes - it is slightly harder	Yes - it is slightly harder	1	1	0	1	0	1	1	0	0	1	1	0	Same	Same	Dont know
35-44	female	Researcher	University or academic body	Don’t know	Yes - it is slightly harder	1	1	1	1	1	0	0	0	0	1	1	0	Slightly harder	Same	Much harder
35-44	female	Manager of healthcare facility or programme	Government agency	Yes – it is very difficult or impossible	Yes – it is very difficult or impossible	0	0	0	1	0	0	0	0	0	1	1	0	Same	Same	Same
35-44	female	Researcher	Public sector healthcare facility	No- same as before	Yes - it is slightly harder	1	1	0	0	0	0	0	0	0	0	0	0	Same	Same	Same
35-44	male	Manager of healthcare facility or programme	International non-governmental organisation	Yes - it is much harder	Yes - it is slightly harder	1	1	0	0	0	1	0	0	0	1	1	0	Same	Slightly harder	Slightly harder
25-34	female	Doctor providing care to patients	International non-governmental organisation	Yes - it is slightly harder	Yes - it is slightly harder	1	1	0	0	0	0	0	1	0	1	1	0	Much harder	Slightly harder	Slightly harder
25-34	female	Researcher	University or academic body	Don’t know	Yes - it is much harder	1	1	1	1	0	1	0	1	0	1	1	0	Dont know	Dont know	Dont want to answer
35-44	female	Researcher	University or academic body	Yes - it is slightly harder	Yes - it is slightly harder	0	1	1	1	0	1	0	0	0	1	1	0	Same	Dont know	Dont want to answer
35-44	female	Manager of healthcare facility or programme	Government agency	Yes - it is much harder	Yes – it is very difficult or impossible	1	1	1	1	1	1	0	1	0	1	1	0	Slightly harder	Slightly harder	Slightly harder
55-64	female	Other healthcare provider	University or academic body	Yes - it is much harder	Yes - it is much harder	1	1	1	1	1	1	1	1	0	1	1	0	Much harder	Slightly harder	Much harder
55-64	male	Researcher	Public sector healthcare facility	Yes - it is slightly harder	Yes - it is slightly harder	1	1	1	0	0	0	0	0	0	1	0	0	Slightly harder	Slightly harder	Slightly harder
65+	female	Manager of healthcare facility or programme	Domestic non-governmental organisation	Yes - it is much harder	Yes - it is slightly harder	1	1	0	1	1	0	0	0	0	1	1	0	Much harder	Slightly harder	Slightly harder
25-34	female	Other healthcare provider	Public sector healthcare facility	No- same as before	Yes - it is slightly harder	1	0	0	0	1	1	0	0	0	1	0	0	Much harder	Slightly harder	Same
45-54	female	Nurse providing care to patients	Public sector healthcare facility	No- same as before	No- same as before	0	0	0	1	0	0	0	0	1	0	0	0	Same	Same	Dont want to answer
35-44	female	Nurse providing care to patients	Public sector healthcare facility	No- same as before	Yes - it is slightly harder	1	1	1	0	0	1	1	0	0	0	0	0	Slightly harder	Same	Much harder
18-24	male	Doctor providing care to patients	Private, for-profit healthcare facility	No- same as before	No- same as before	0	1	0	0	0	0	0	0	1	0	0	0	Much harder	Dont want to answer	Slightly harder
55-64	male	Manager of healthcare facility or programme	Public sector healthcare facility	No- same as before	No- same as before	0	0	0	0	0	0	0	0	1	0	0	0	Same	Same	Same
55-64	female	Manager of healthcare facility or programme	Public sector healthcare facility	No- same as before	No- same as before	0	0	0	0	0	0	0	0	1	0	0	0	Same	Same	Same
25-34	female	Nurse providing care to patients	Public sector healthcare facility	No- same as before	No- same as before	0	0	1	0	0	0	0	0	0	1	1	0	Same	Same	Slightly harder
45-54	female	Nurse providing care to patients	Public sector healthcare facility	No- same as before	No- same as before	0	1	1	1	0	0	0	0	0	1	1	0	Much harder	Same	Slightly harder
55-64	female	Nurse providing care to patients	Public sector healthcare facility	No- same as before	Yes - it is slightly harder	1	0	0	0	0	1	0	0	0	1	1	0	Same	Same	Slightly harder
45-54	female	Researcher	Government agency	No- same as before	Yes - it is slightly harder	1	1	1	1	0	0	0	0	0	1	1	0	Slightly harder	Slightly harder	Slightly harder
25-34	female	Doctor providing care to patients	Public sector healthcare facility	No- same as before	Yes - it is much harder	1	1	1	0	1	0	0	0	0	1	1	0	Slightly harder	Same	Slightly harder
35-44	male	Doctor providing care to patients	Public sector healthcare facility	No- same as before	Yes - it is slightly harder	1	1	1	1	0	1	0	0	0	1	0	0	Much harder	Same	Slightly harder
45-54	female	Manager of healthcare facility or programme	Domestic non-governmental organisation	No- same as before	Yes - it is slightly harder	0	0	0	1	1	1	1	0	0	0	0	0	Same	Same	Much harder
25-34	female	Doctor providing care to patients	University or academic body	No- same as before	Yes - it is much harder	0	0	0	1	0	0	1	0	0	1	1	0	Same	Slightly harder	Same
25-34	male	Doctor providing care to patients	University or academic body	No- same as before	No- same as before	1	1	0	1	0	0	0	0	0	1	0	0	Same	Same	Same
35-44	female	Doctor providing care to patients	Public sector healthcare facility	No- same as before	No- same as before	1	1	1	1	0	0	1	0	0	1	1	0	Slightly harder	Same	Same
35-44	male	Doctor providing care to patients	Public sector healthcare facility	No- same as before	No- same as before	1	0	0	1	0	0	0	0	0	1	1	0	Slightly harder	Same	Much harder
35-44	male	Nurse providing care to patients	Public sector healthcare facility	No- same as before	Yes - it is slightly harder	1	1	1	1	0	0	1	0	0	1	1	0	Same	Same	Slightly harder
25-34	female	Manager of healthcare facility or programme	International non-governmental organisation	No- same as before	Yes - it is slightly harder	0	1	1	1	0	0	0	1	0	0	0	1	Much harder	Dont know	Much harder
45-54	male	Doctor providing care to patients	University or academic body	No- same as before	Yes - it is slightly harder	1	1	0	0	0	0	0	0	0	1	1	0	Same	Same	Slightly harder
25-34	female	Other healthcare provider	Funding agency	No- same as before	No- same as before	1	0	0	0	0	0	0	0	1	0	0	0	Slightly harder	Same	Same
18-24	female	Doctor providing care to patients	Private, for-profit healthcare facility	No- same as before	No- same as before	0	0	0	0	0	0	0	0	1	0	0	0	Same	Same	Same
25-34	male	Doctor providing care to patients	Public sector healthcare facility	No- same as before	Yes - it is slightly harder	1	0	0	1	0	0	0	0	0	1	1	0	Same	Slightly harder	Slightly harder
45-54	male	Doctor providing care to patients	University or academic body	No- same as before	Yes - it is slightly harder	0	0	1	1	1	0	0	0	0	1	1	0	Slightly harder	Same	Much harder
35-44	female	Manager of healthcare facility or programme	Public sector healthcare facility	No- same as before	Yes - it is slightly harder	1	0	0	1	0	0	0	0	0	1	1	0	Same	Same	Slightly harder
35-44	female	Manager of healthcare facility or programme	Domestic non-governmental organisation	No- same as before	Yes - it is slightly harder	0	1	1	1	0	0	0	0	0	0	1	0	Same	Slightly harder	Much harder
35-44	male	Doctor providing care to patients	Charity/non-profit healthcare facility	No- same as before	No- same as before	0	0	0	0	0	0	0	0	1	0	0	0	Slightly harder	Same	Same
55-64	male	Community healthcare worker	Domestic non-governmental organisation	No- same as before	Yes - it is much harder	1	1	1	1	1	1	1	0	0	1	1	0	Same	Same	Impossible
55-64	female	Community healthcare worker	Charity/non-profit healthcare facility	No- same as before	No- same as before	0	0	1	1	0	0	0	1	0	1	1	0	Same	Same	Slightly harder
35-44	female	Manager of healthcare facility or programme	Charity/non-profit healthcare facility	No- same as before	Yes - it is much harder	1	1	1	1	1	1	1	1	0	1	1	0	Much harder	Same	Dont know
25-34	male	Community healthcare worker	Public sector healthcare facility	No- same as before	No- same as before	1	1	1	1	0	1	0	1	0	1	1	0	Same	Same	Much harder
25-34	female	Community healthcare worker	Government agency	No- same as before	Yes - it is much harder	1	1	1	1	0	0	0	1	0	1	1	0	Same	Same	Much harder
25-34	female	Doctor providing care to patients	Public sector healthcare facility	No- same as before	Yes - it is slightly harder	1	1	1	0	0	0	0	0	0	1	1	0	Same	Same	Dont want to answer
35-44	female	Doctor providing care to patients	Public sector healthcare facility	No- same as before	Yes - it is slightly harder	1	1	1	1	1	0	0	0	0	0	1	0	Much harder	Same	Much harder
35-44	female	Nurse providing care to patients	Government agency	No- same as before	Yes - it is slightly harder	0	1	1	1	0	0	0	0	0	1	1	0	Same	Same	Much harder
55-64	female	Doctor providing care to patients	Public sector healthcare facility	No- same as before	Yes - it is slightly harder	0	0	1	0	0	0	0	0	0	1	0	0	Slightly harder	Same	Same
45-54	female	Doctor providing care to patients	Public sector healthcare facility	No- same as before	Yes - it is slightly harder	1	0	0	0	0	0	0	0	0	1	1	0	Slightly harder	Slightly harder	Much harder
45-54	female	Researcher	International non-governmental organisation	No- same as before	Yes - it is slightly harder	0	1	1	1	0	0	0	0	0	1	0	0	Slightly harder	Slightly harder	Slightly harder
25-34	male	Doctor providing care to patients	Public sector healthcare facility	No- same as before	Yes - it is slightly harder	1	1	0	0	0	0	0	0	0	1	1	0	Slightly harder	Same	Slightly harder
25-34	male	Other	International non-governmental organisation	No- same as before	Prefer not to answer	1	0	0	0	0	0	1	0	0	1	0	0	Slightly harder	Dont want to answer	Dont want to answer
25-34	male	Researcher	Public sector healthcare facility	No- same as before	Yes - it is slightly harder	0	1	1	1	0	0	0	0	0	1	1	0	Same	Same	Slightly harder
25-34	female	Doctor providing care to patients	Public sector healthcare facility	No- same as before	Yes - it is much harder	1	1	1	1	0	0	0	0	1	0	0	0	Same	Same	Impossible
45-54	male	Doctor providing care to patients	Public sector healthcare facility	No- same as before	Yes - it is slightly harder	1	1	1	1	1	0	0	0	0	1	1	0	Same	Same	Dont want to answer
25-34	female	Doctor providing care to patients	Private, for-profit healthcare facility	Yes - it is slightly harder	Yes - it is much harder	1	1	1	1	1	0	0	0	0	1	1	0	Much harder	Same	Much harder
35-44	female	Doctor providing care to patients	Public sector healthcare facility	Yes - it is slightly harder	Yes - it is much harder	0	1	1	1	0	0	0	0	0	1	1	0	Much harder	Same	Much harder
25-34	female	Other healthcare provider	International non-governmental organisation	Yes - it is slightly harder	Yes - it is slightly harder	0	0	1	1	0	0	0	0	0	1	1	0	Slightly harder	Dont know	Slightly harder
35-44	male	Doctor providing care to patients	Public sector healthcare facility	Yes - it is slightly harder	Yes - it is slightly harder	0	1	0	1	0	1	1	1	0	1	0	0	Much harder	Same	Much harder
45-54	male	Researcher	Government agency	Yes - it is slightly harder	Yes - it is slightly harder	1	0	0	1	0	0	0	0	0	1	0	0	Same	Slightly harder	Slightly harder
45-54	female	Nurse providing care to patients	University or academic body	Yes - it is slightly harder	Yes - it is slightly harder	1	1	1	1	1	1	1	1	1	0	0	0	Slightly harder	Slightly harder	Slightly harder
35-44	female	Nurse providing care to patients	International non-governmental organisation	Yes - it is slightly harder	Yes - it is slightly harder	1	1	0	1	0	0	1	1	1	1	0	0	Same	Same	Same
55-64	female	Other	Domestic non-governmental organisation	Yes - it is slightly harder	Yes - it is slightly harder	0	1	1	1	0	1	1	1	0	1	1	0	Slightly harder	Same	Impossible
35-44	female	Nurse providing care to patients	Charity/non-profit healthcare facility	Yes - it is slightly harder	Yes - it is slightly harder	1	1	0	1	0	0	0	0	0	1	1	0	Slightly harder	Same	Same
45-54	male	Manager of healthcare facility or programme	Public sector healthcare facility	Yes - it is slightly harder	No- same as before	1	1	1	1	0	1	0	1	0	1	1	0	Same	Same	Slightly harder
25-34	male	Doctor providing care to patients	Charity/non-profit healthcare facility	Yes - it is slightly harder	Yes - it is slightly harder	1	0	0	1	0	1	1	1	1	0	0	0	Same	Slightly harder	Slightly harder
35-44	male	Other healthcare provider	Public sector healthcare facility	Yes - it is slightly harder	Yes - it is slightly harder	1	0	0	1	0	0	0	1	0	1	1	0	Dont want to answer	Dont want to answer	Same
45-54	male	Lab scientist	Public sector healthcare facility	Yes - it is slightly harder	Yes - it is slightly harder	1	1	1	1	0	1	0	1	0	1	1	0	Slightly harder	Slightly harder	Slightly harder
65+	male	Manager of healthcare facility or programme	International non-governmental organisation	Yes - it is slightly harder	Yes - it is much harder	1	1	1	1	0	0	0	0	0	1	1	0	Same	Same	Slightly harder
35-44	male	Other	International non-governmental organisation	Yes - it is slightly harder	Yes - it is slightly harder	1	1	1	1	1	1	0	0	0	0	0	0	Impossible	Slightly harder	Impossible
35-44	female	Manager of healthcare facility or programme	Domestic non-governmental organisation	Yes - it is slightly harder	Yes - it is much harder	1	1	1	1	1	1	0	1	0	1	1	0	Slightly harder	Slightly harder	Impossible
35-44	male	Doctor providing care to patients	Public sector healthcare facility	Yes - it is slightly harder	Yes - it is slightly harder	0	0	0	1	0	0	0	0	0	1	0	0	Same	Same	Same
45-54	male	Manager of healthcare facility or programme	Government agency	Yes - it is slightly harder	Yes - it is slightly harder	0	1	1	0	0	0	0	1	0	1	1	0	Much harder	Same	Much harder
25-34	female	Other healthcare provider	Public sector healthcare facility	Yes - it is slightly harder	Yes - it is slightly harder	1	1	1	0	0	0	0	0	1	0	1	0	Same	Same	Dont want to answer
25-34	male	Other healthcare provider	Public sector healthcare facility	Yes - it is slightly harder	Yes - it is slightly harder	1	1	0	1	0	1	1	1	0	1	1	0	Slightly harder	Dont know	Dont want to answer
25-34	male	Lab scientist	Public sector healthcare facility	Yes - it is slightly harder	Yes - it is much harder	1	1	0	1	0	0	0	0	0	1	1	0	Much harder	Same	Slightly harder
45-54	male	Doctor providing care to patients	Public sector healthcare facility	Yes - it is slightly harder	Yes - it is slightly harder	1	1	1	1	1	0	0	1	0	1	1	0	Much harder	Same	Much harder
35-44	male	Lab scientist	Public sector healthcare facility	Yes - it is slightly harder	No- same as before	0	1	1	0	0	1	1	0	0	1	1	0	Same	Same	Same
45-54	female	Manager of healthcare facility or programme	University or academic body	Yes - it is slightly harder	Yes - it is much harder	0	1	1	1	1	0	0	0	0	0	0	0	Same	Same	Much harder
25-34	male	Other	Domestic non-governmental organisation	Yes - it is slightly harder	Yes - it is slightly harder	1	1	1	1	0	1	1	1	0	1	1	0	Slightly harder	Same	Much harder
45-54	female	Nurse providing care to patients	Public sector healthcare facility	Yes - it is slightly harder	Yes - it is slightly harder	1	0	0	1	0	0	0	0	0	1	1	0	Slightly harder	Same	Same
25-34	female	Researcher	International non-governmental organisation	Yes - it is slightly harder	Yes - it is slightly harder	0	1	1	0	0	0	0	0	0	1	1	0	Slightly harder	Same	Slightly harder
35-44	male	Manager of healthcare facility or programme	International non-governmental organisation	Yes - it is slightly harder	Yes - it is slightly harder	1	0	1	1	0	0	0	0	0	0	1	0	Slightly harder	Same	Slightly harder
35-44	male	Doctor providing care to patients	Charity/non-profit healthcare facility	Yes - it is slightly harder	Yes - it is slightly harder	1	1	1	1	0	1	1	0	0	1	1	0	Slightly harder	Slightly harder	Much harder
25-34	female	Other healthcare provider	International non-governmental organisation	Yes - it is slightly harder	No- same as before	1	0	1	1	0	0	0	0	0	1	1	0	Slightly harder	Same	Slightly harder
35-44	female	Manager of healthcare facility or programme	International non-governmental organisation	Yes - it is slightly harder	Yes - it is much harder	0	1	0	1	0	0	0	0	0	1	1	0	Much harder	Slightly harder	Dont want to answer
35-44	male	Researcher	International non-governmental organisation	Yes - it is slightly harder	Yes - it is much harder	0	1	1	1	1	1	0	1	0	1	1	0	Much harder	Much harder	Impossible
35-44	female	Manager of healthcare facility or programme	International non-governmental organisation	Yes - it is slightly harder	Yes - it is slightly harder	1	0	1	1	1	0	0	0	0	1	1	0	Same	Same	Much harder
35-44	female	Researcher	Other	Yes - it is slightly harder	Yes - it is slightly harder	1	0	0	0	0	0	0	0	0	1	1	0	Same	Slightly harder	Much harder
45-54	male	Manager of healthcare facility or programme	Public sector healthcare facility	Yes - it is slightly harder	Yes - it is slightly harder	1	1	1	1	0	0	0	0	0	1	1	0	Same	Slightly harder	Slightly harder
45-54	female	Public health specialist	Other	Yes - it is slightly harder	Yes - it is much harder	1	1	0	0	0	0	0	0	0	1	1	0	Slightly harder	Same	Slightly harder
25-34	female	Doctor providing care to patients	Public sector healthcare facility	Yes - it is slightly harder	Yes - it is much harder	1	1	0	1	0	0	0	0	0	1	1	0	Slightly harder	Same	Slightly harder
45-54	male	Manager of healthcare facility or programme	Public sector healthcare facility	Yes - it is slightly harder	Yes - it is much harder	0	1	0	0	0	0	0	0	0	1	0	0	Same	Same	Dont know
45-54	male	Other healthcare provider	Public sector healthcare facility	Yes - it is slightly harder	Yes - it is slightly harder	1	1	1	1	1	1	0	0	0	1	1	0	Much harder	Slightly harder	Slightly harder
35-44	male	Doctor providing care to patients	Public sector healthcare facility	Yes - it is slightly harder	Yes - it is much harder	1	0	1	1	0	0	0	0	0	1	1	0	Slightly harder	Much harder	Much harder
25-34	male	Community healthcare worker	Public sector healthcare facility	Yes - it is slightly harder	Yes - it is much harder	1	0	0	1	0	0	0	0	0	1	1	0	Slightly harder	Much harder	Impossible
25-34	male	Doctor providing care to patients	Charity/non-profit healthcare facility	Yes - it is slightly harder	Yes - it is slightly harder	1	1	0	1	0	0	1	0	0	1	1	0	Slightly harder	Same	Impossible
35-44	female	Doctor providing care to patients	Public sector healthcare facility	Yes - it is slightly harder	Yes - it is slightly harder	1	1	0	0	0	0	0	0	0	1	1	0	Same	Same	Much harder
18-24	female	Nurse providing care to patients	Public sector healthcare facility	Yes - it is slightly harder	Yes - it is slightly harder	1	0	0	0	0	0	0	0	0	0	1	0	Slightly harder	Same	Same
35-44	female	Manager of healthcare facility or programme	International non-governmental organisation	Yes - it is slightly harder	Yes - it is slightly harder	1	1	1	1	0	1	0	1	0	1	1	0	Slightly harder	Slightly harder	Slightly harder
45-54	female	Doctor providing care to patients	University or academic body	Yes - it is slightly harder	Yes - it is slightly harder	1	1	1	0	0	0	0	0	0	1	1	0	Same	Same	Impossible
35-44	female	Community healthcare worker	Domestic non-governmental organisation	Yes - it is slightly harder	Yes - it is much harder	1	1	1	1	0	1	1	1	0	1	1	0	Much harder	Much harder	Much harder
45-54	female	Doctor providing care to patients	Public sector healthcare facility	Yes - it is slightly harder	Yes – it is very difficult or impossible	1	0	0	1	0	0	0	0	0	1	1	0	Much harder	Same	Much harder
35-44	male	Doctor providing care to patients	Public sector healthcare facility	Yes - it is slightly harder	Yes - it is slightly harder	0	1	0	0	0	0	0	0	0	1	1	0	Same	Same	Same
35-44	female	Researcher	International non-governmental organisation	Yes - it is slightly harder	Yes - it is slightly harder	1	1	1	1	0	0	0	0	0	1	1	0	Dont know	Dont know	Much harder
25-34	male	Doctor providing care to patients	Public sector healthcare facility	Yes - it is slightly harder	Yes - it is much harder	0	1	1	1	0	0	0	0	0	1	1	0	Slightly harder	Same	Much harder
55-64	male	Doctor providing care to patients	Public sector healthcare facility	Yes - it is slightly harder	Yes - it is much harder	1	1	0	1	1	1	0	0	0	1	1	0	Much harder	Same	Much harder
25-34	female	Manager of healthcare facility or programme	Funding agency	Yes - it is slightly harder	Yes - it is much harder	0	0	0	1	1	1	0	0	0	0	1	0	Much harder	Slightly harder	Same
35-44	female	Nurse providing care to patients	Public sector healthcare facility	Yes - it is slightly harder	Yes - it is much harder	1	1	1	1	0	0	0	0	1	0	0	0	Slightly harder	Slightly harder	Much harder
25-34	female	Other	International non-governmental organisation	Yes - it is slightly harder	Yes - it is slightly harder	1	1	0	1	0	1	0	1	0	1	0	0	Slightly harder	Same	Same
25-34	male	Other healthcare provider	Public sector healthcare facility	Yes - it is slightly harder	Yes - it is slightly harder	1	1	0	1	0	0	0	0	0	1	1	0	Slightly harder	Same	Slightly harder
25-34	female	Doctor providing care to patients	Charity/non-profit healthcare facility	Yes - it is slightly harder	Yes - it is slightly harder	1	1	1	1	0	0	0	1	0	1	1	0	Same	Same	Slightly harder
35-44	female	Doctor providing care to patients	Private, for-profit healthcare facility	Yes - it is slightly harder	Yes - it is much harder	1	1	1	1	1	0	0	1	0	1	0	0	Slightly harder	Slightly harder	Much harder
25-34	male	Other healthcare provider	International non-governmental organisation	Yes - it is slightly harder	No- same as before	1	1	0	1	0	0	0	1	0	1	1	0	Same	Same	Dont know
25-34	female	Doctor providing care to patients	Private, for-profit healthcare facility	Yes - it is slightly harder	No- same as before	1	0	0	1	0	0	0	0	0	1	1	0	Same	Same	Slightly harder
45-54	male	Other healthcare provider	Public sector healthcare facility	Yes - it is slightly harder	Yes - it is slightly harder	1	1	1	1	1	0	0	1	0	1	1	0	Much harder	Same	Dont want to answer
25-34	female	Doctor providing care to patients	Public sector healthcare facility	Yes - it is slightly harder	Yes - it is slightly harder	0	0	0	1	0	0	0	0	0	1	1	0	Much harder	Slightly harder	Slightly harder
25-34	male	Researcher	International non-governmental organisation	Yes - it is slightly harder	Yes - it is slightly harder	0	0	0	1	0	0	0	0	0	1	1	0	Slightly harder	Dont know	Much harder
55-64	male	Manager of healthcare facility or programme	International non-governmental organisation	Yes - it is slightly harder	Yes - it is slightly harder	1	1	1	1	0	1	1	1	0	1	1	0	Slightly harder	Slightly harder	Slightly harder
45-54	female	Nurse providing care to patients	Public sector healthcare facility	Yes - it is slightly harder	Yes - it is slightly harder	1	1	0	0	0	0	0	0	0	1	1	0	Slightly harder	Slightly harder	Same
35-44	male	Doctor providing care to patients	International non-governmental organisation	Yes - it is slightly harder	Yes - it is slightly harder	0	1	1	1	0	0	0	0	0	1	1	0	Much harder	Same	Same
35-44	female	Doctor providing care to patients	Private, for-profit healthcare facility	Yes - it is slightly harder	Yes - it is slightly harder	1	1	0	0	0	0	0	1	0	0	0	1	Dont know	Same	Dont want to answer
25-34	male	Doctor providing care to patients	Private, for-profit healthcare facility	Yes - it is slightly harder	No- same as before	0	0	1	0	0	0	0	0	0	0	1	0	Same	Same	Same
25-34	male	Doctor providing care to patients	Public sector healthcare facility	Yes - it is slightly harder	Yes - it is much harder	1	0	0	1	0	1	1	1	0	1	1	0	Slightly harder	Same	Much harder
55-64	female	Doctor providing care to patients	Public sector healthcare facility	Yes - it is slightly harder	Yes - it is slightly harder	0	1	1	1	0	0	0	0	0	1	0	0	Much harder	Slightly harder	Much harder
35-44	male	Researcher	University or academic body	Yes - it is slightly harder	Yes - it is much harder	1	1	1	1	0	0	1	0	0	0	1	0	Same	Same	Slightly harder
45-54	male	Doctor providing care to patients	Public sector healthcare facility	Yes - it is slightly harder	Yes - it is slightly harder	1	1	1	1	0	1	1	1	0	1	1	0	Slightly harder	Slightly harder	Slightly harder
65+	male	Doctor providing care to patients	University or academic body	Yes - it is slightly harder	Yes - it is slightly harder	1	0	0	0	1	0	0	0	0	1	1	0	Slightly harder	Same	Slightly harder
35-44	male	Doctor providing care to patients	Public sector healthcare facility	Yes - it is slightly harder	Yes - it is much harder	1	1	1	1	0	0	0	0	0	0	1	0	Much harder	Much harder	Slightly harder
65+	male	Researcher	University or academic body	Yes - it is slightly harder	Yes - it is slightly harder	1	1	1	1	0	1	1	1	0	1	1	0	Same	Same	Same
35-44	female	Doctor providing care to patients	Public sector healthcare facility	Yes - it is slightly harder	Yes - it is slightly harder	1	1	1	1	0	0	0	0	0	1	1	0	Much harder	Same	Slightly harder
25-34	female	Doctor providing care to patients	Public sector healthcare facility	Yes - it is slightly harder	No- same as before	0	0	0	1	0	0	0	0	1	0	0	0	Same	Same	Same
55-64	female	Manager of healthcare facility or programme	Government agency	Yes - it is slightly harder	Yes - it is slightly harder	0	1	1	1	0	0	0	0	0	1	1	0	Slightly harder	Same	Slightly harder
35-44	female	Doctor providing care to patients	Public sector healthcare facility	Yes - it is slightly harder	No- same as before	1	1	1	0	0	0	0	0	0	0	0	0	Same	Same	Same
45-54	female	Researcher	Public sector healthcare facility	Yes - it is slightly harder	Yes - it is slightly harder	1	1	1	1	1	0	0	1	0	1	1	0	Much harder	Much harder	Slightly harder
25-34	male	Manager of healthcare facility or programme	International non-governmental organisation	Yes - it is slightly harder	Yes - it is much harder	1	1	0	1	1	0	0	0	0	1	1	0	Much harder	Same	Slightly harder
45-54	female	Community healthcare worker	International non-governmental organisation	Yes - it is slightly harder	Yes – it is very difficult or impossible	1	1	1	1	1	1	1	0	0	1	1	0	Much harder	Impossible	Impossible
35-44	male	Doctor providing care to patients	Public sector healthcare facility	Yes - it is slightly harder	No- same as before	1	1	1	1	0	0	0	1	0	1	0	0	Much harder	Same	Same
25-34	female	Doctor providing care to patients	Government agency	Yes - it is slightly harder	Yes - it is much harder	1	1	1	0	0	0	0	0	0	1	1	0	Slightly harder	Slightly harder	Impossible
25-34	male	Manager of healthcare facility or programme	International non-governmental organisation	Yes - it is slightly harder	Yes - it is slightly harder	1	1	1	1	0	0	0	0	0	1	1	0	Same	Same	Same
45-54	male	Other healthcare provider	Domestic non-governmental organisation	Yes - it is slightly harder	No- same as before	1	1	0	0	0	0	0	0	1	0	0	0	Dont know	Dont know	Slightly harder
25-34	male	Doctor providing care to patients	Public sector healthcare facility	Yes - it is slightly harder	Yes - it is slightly harder	1	0	0	1	0	0	0	0	0	1	1	0	Slightly harder	Slightly harder	Same
25-34	female	Doctor providing care to patients	Domestic non-governmental organisation	Yes - it is slightly harder	Yes – it is very difficult or impossible	1	1	1	0	0	0	0	1	0	1	1	0	Same	Same	Much harder
35-44	male	Manager of healthcare facility or programme	International non-governmental organisation	Yes - it is slightly harder	Yes - it is slightly harder	1	1	1	1	0	1	0	0	0	1	1	0	Same	Same	Slightly harder
25-34	male	Doctor providing care to patients	Public sector healthcare facility	Yes - it is slightly harder	No- same as before	0	0	0	0	0	1	0	0	0	1	1	0	Same	Same	Dont want to answer
25-34	female	Doctor providing care to patients	Public sector healthcare facility	Yes - it is slightly harder	Yes - it is slightly harder	0	0	0	0	1	1	0	0	0	1	1	0	Slightly harder	Same	Much harder
45-54	female	Nurse providing care to patients	Public sector healthcare facility	Yes - it is slightly harder	Yes - it is slightly harder	1	1	1	1	0	0	0	0	0	1	1	0	Slightly harder	Slightly harder	Slightly harder
25-34	male	Community healthcare worker	Charity/non-profit healthcare facility	Yes - it is slightly harder	Yes - it is slightly harder	1	1	0	1	0	0	0	0	0	1	0	0	Dont want to answer	Same	Same
35-44	male	Manager of healthcare facility or programme	Domestic non-governmental organisation	Yes - it is slightly harder	Yes - it is slightly harder	1	0	1	1	0	0	0	1	1	0	0	0	Slightly harder	Much harder	Much harder
35-44	female	Researcher	International non-governmental organisation	Yes - it is much harder	Yes - it is slightly harder	0	1	0	0	0	0	0	0	0	1	1	0	Slightly harder	Slightly harder	Slightly harder
35-44	male	Other healthcare provider	University or academic body	Yes - it is much harder	Yes - it is slightly harder	1	0	1	1	0	0	0	0	0	1	1	0	Slightly harder	Slightly harder	Slightly harder
35-44	male	Manager of healthcare facility or programme	Public sector healthcare facility	Yes - it is much harder	Yes - it is slightly harder	1	1	1	1	0	1	0	1	0	1	1	0	Much harder	Much harder	Slightly harder
45-54	female	Community healthcare worker	University or academic body	Yes - it is much harder	Yes – it is very difficult or impossible	1	1	1	1	1	1	1	0	0	1	1	0	Slightly harder	Same	Slightly harder
35-44	male	Researcher	Domestic non-governmental organisation	Yes - it is much harder	Yes - it is much harder	1	1	1	0	0	0	0	0	0	1	1	0	Same	Same	Slightly harder
35-44	female	Community healthcare worker	Charity/non-profit healthcare facility	Yes - it is much harder	Yes – it is very difficult or impossible	1	1	1	0	0	1	0	1	0	1	1	0	Dont know	Same	Slightly harder
25-34	male	Community healthcare worker	Charity/non-profit healthcare facility	Yes - it is much harder	Yes - it is slightly harder	1	0	0	0	0	0	0	0	0	1	1	0	Dont want to answer	Dont want to answer	Slightly harder
25-34	female	Doctor providing care to patients	Charity/non-profit healthcare facility	Yes - it is much harder	Yes - it is much harder	1	1	1	1	0	0	0	0	0	1	1	0	Dont know	Dont know	Slightly harder
25-34	female	Manager of healthcare facility or programme	Public sector healthcare facility	Yes - it is much harder	Yes - it is much harder	1	1	1	1	0	0	0	1	0	1	1	0	Slightly harder	Slightly harder	Much harder
55-64	female	Manager of healthcare facility or programme	Domestic non-governmental organisation	Yes - it is much harder	Yes - it is slightly harder	1	1	1	1	0	1	0	1	0	1	1	0	Same	Same	Slightly harder
25-34	male	Public health specialist	International non-governmental organisation	Yes - it is much harder	Yes - it is much harder	1	1	1	1	0	0	0	1	0	1	1	0	Slightly harder	Much harder	Impossible
18-24	male	Researcher	University or academic body	Yes - it is much harder	Yes - it is slightly harder	1	0	0	1	0	1	0	0	0	1	0	0	Slightly harder	Much harder	Slightly harder
55-64	female	Manager of healthcare facility or programme	University or academic body	Yes - it is much harder	Yes - it is much harder	0	0	0	1	0	0	0	0	0	1	0	0	Same	Same	Much harder
55-64	female	Manager of healthcare facility or programme	Charity/non-profit healthcare facility	Yes - it is much harder	Yes - it is slightly harder	1	1	1	1	0	0	0	1	0	1	1	0	Slightly harder	Slightly harder	Much harder
35-44	male	Doctor providing care to patients	Public sector healthcare facility	Yes - it is much harder	Yes - it is much harder	1	1	0	1	0	0	0	0	0	1	1	0	Much harder	Slightly harder	Much harder
35-44	male	Doctor providing care to patients	Public sector healthcare facility	Yes - it is much harder	Yes - it is much harder	0	1	1	1	1	1	0	1	0	1	1	0	Much harder	Same	Much harder
18-24	male	Community healthcare worker	Charity/non-profit healthcare facility	Yes - it is much harder	Yes - it is much harder	1	1	0	1	0	0	0	0	1	1	0	0	Much harder	Much harder	Much harder
35-44	male	Manager of healthcare facility or programme	Public sector healthcare facility	Yes - it is much harder	Yes - it is much harder	1	1	1	0	0	1	1	0	0	1	1	0	Slightly harder	Slightly harder	Much harder
55-64	male	Researcher	Public sector healthcare facility	Yes - it is much harder	Yes – it is very difficult or impossible	1	0	0	1	1	0	0	0	0	0	1	0	Impossible	Slightly harder	Impossible
55-64	female	Doctor providing care to patients	Public sector healthcare facility	Yes - it is much harder	Yes - it is much harder	1	0	0	0	0	0	0	0	0	1	1	0	Slightly harder	Same	Much harder
35-44	female	Manager of healthcare facility or programme	International non-governmental organisation	Yes - it is much harder	Yes - it is much harder	1	1	0	1	1	0	0	0	0	0	0	0	Slightly harder	Slightly harder	Dont want to answer
65+	male	Researcher	International non-governmental organisation	Yes - it is much harder	Yes - it is much harder	1	1	0	1	1	1	0	0	0	0	1	0	Dont know	Same	Dont want to answer
35-44	male	Researcher	International non-governmental organisation	Yes - it is much harder	Yes - it is much harder	1	1	0	1	0	0	0	0	0	1	0	0	Same	Slightly harder	Much harder
45-54	male	Manager of healthcare facility or programme	International non-governmental organisation	Yes - it is much harder	Yes - it is slightly harder	1	0	1	1	0	0	0	0	0	1	1	0	Slightly harder	Slightly harder	Much harder
35-44	female	Doctor providing care to patients	International non-governmental organisation	Yes - it is much harder	Yes - it is much harder	1	1	1	1	1	1	0	0	0	1	1	0	Slightly harder	Slightly harder	Slightly harder
35-44	male	Researcher	International non-governmental organisation	Yes - it is much harder	Yes - it is slightly harder	0	0	0	1	0	0	0	0	0	1	0	0	Dont know	Slightly harder	Slightly harder
25-34	male	Nurse providing care to patients	Private, for-profit healthcare facility	Yes - it is much harder	Yes - it is much harder	1	0	0	0	0	0	0	0	0	0	1	0	Much harder	Much harder	Impossible
35-44	male	Other healthcare provider	Domestic non-governmental organisation	Yes - it is much harder	Yes - it is much harder	0	1	1	0	0	0	0	0	0	1	1	0	Slightly harder	Same	Slightly harder
45-54	male	Manager of healthcare facility or programme	International non-governmental organisation	Yes - it is much harder	Yes - it is slightly harder	0	1	0	1	0	1	0	0	1	0	0	0	Much harder	Same	Same
35-44	female	Other	International non-governmental organisation	Yes - it is much harder	Yes - it is much harder	1	1	0	1	0	0	0	0	0	1	1	0	Slightly harder	Slightly harder	Same
25-34	male	Doctor providing care to patients	International non-governmental organisation	Yes - it is much harder	Yes - it is much harder	1	1	1	1	0	1	0	0	0	1	1	0	Much harder	Much harder	Much harder
25-34	male	Researcher	Charity/non-profit healthcare facility	Yes - it is much harder	Yes - it is much harder	0	0	1	1	0	0	1	0	0	0	1	0	Slightly harder	Slightly harder	Dont want to answer
55-64	male	Researcher	International non-governmental organisation	Yes - it is much harder	Yes - it is slightly harder	1	1	1	1	0	1	1	0	0	1	1	0	Slightly harder	Same	Slightly harder
65+	male	Manager of healthcare facility or programme	International non-governmental organisation	Yes - it is much harder	Yes - it is much harder	0	1	0	1	1	0	0	0	0	0	1	0	Much harder	Much harder	Impossible
35-44	male	Researcher	University or academic body	Yes - it is much harder	Yes - it is much harder	1	1	0	1	0	0	0	0	0	1	1	0	Much harder	Much harder	Much harder
35-44	male	Other healthcare provider	Government agency	Yes - it is much harder	Yes - it is much harder	1	1	1	1	0	1	0	0	0	1	1	0	Same	Same	Slightly harder
35-44	female	Researcher	University or academic body	Yes - it is much harder	Yes - it is much harder	1	1	1	1	1	1	0	1	0	1	1	0	Impossible	Impossible	Impossible
35-44	male	Manager of healthcare facility or programme	Government agency	Yes - it is much harder	Yes - it is slightly harder	1	1	1	1	0	0	0	1	0	1	1	0	Same	Same	Slightly harder
35-44	female	Doctor providing care to patients	Public sector healthcare facility	Yes - it is much harder	Yes - it is much harder	1	0	0	1	0	1	0	0	0	1	1	0	Slightly harder	Same	Much harder
45-54	female	Doctor providing care to patients	University or academic body	Yes - it is much harder	Yes - it is much harder	1	1	0	0	0	0	0	0	0	1	1	0	Much harder	Slightly harder	Slightly harder
35-44	male	Manager of healthcare facility or programme	Domestic non-governmental organisation	Yes - it is much harder	Yes - it is slightly harder	1	0	0	1	0	0	0	0	0	1	1	0	Same	Same	Same
25-34	female	Doctor providing care to patients	Public sector healthcare facility	Yes - it is much harder	Yes - it is slightly harder	0	0	0	1	0	0	0	0	0	1	0	0	Much harder	Slightly harder	Slightly harder
45-54	male	Researcher	Government agency	Yes - it is much harder	Yes - it is slightly harder	0	1	1	1	0	0	0	0	0	1	0	0	Slightly harder	Slightly harder	Much harder
35-44	male	Doctor providing care to patients	Public sector healthcare facility	Yes - it is much harder	Yes - it is slightly harder	0	1	0	0	0	0	0	0	0	0	1	0	Same	Much harder	Slightly harder
55-64	female	Doctor providing care to patients	Public sector healthcare facility	Yes - it is much harder	Yes - it is much harder	1	1	1	1	1	0	1	0	0	1	1	0	Slightly harder	Slightly harder	Dont know
35-44	male	Nurse providing care to patients	University or academic body	Yes - it is much harder	No- same as before	1	1	1	1	0	0	0	1	0	0	1	0	Same	Same	Slightly harder
45-54	male	Other healthcare provider	Charity/non-profit healthcare facility	Yes - it is much harder	Yes - it is much harder	0	1	0	1	0	0	0	1	0	1	1	0	Much harder	Same	Slightly harder
35-44	female	Doctor providing care to patients	Public sector healthcare facility	Yes - it is much harder	Yes - it is slightly harder	0	1	0	1	0	0	0	0	0	1	1	0	Same	Same	Slightly harder
45-54	male	Researcher	Domestic non-governmental organisation	Yes - it is much harder	Yes - it is much harder	1	1	1	1	1	1	0	1	0	1	1	0	Slightly harder	Same	Same
25-34	female	Public health specialist	International non-governmental organisation	Yes - it is much harder	Yes - it is much harder	0	0	1	1	1	1	0	0	0	0	1	0	Much harder	Much harder	Impossible
65+	male	Researcher	University or academic body	Yes - it is much harder	Yes - it is much harder	1	1	0	1	0	1	0	0	0	1	1	0	Same	Slightly harder	Slightly harder
55-64	male	Other healthcare provider	University or academic body	Yes - it is much harder	Yes - it is much harder	0	1	1	0	0	1	1	0	1	0	0	0	Impossible	Same	Slightly harder
25-34	female	Researcher	Domestic non-governmental organisation	Yes - it is much harder	Yes - it is slightly harder	1	1	1	1	0	1	1	0	0	1	1	0	Slightly harder	Slightly harder	Much harder
25-34	female	Researcher	Private, for-profit healthcare facility	Yes - it is much harder	Yes - it is much harder	1	1	1	1	0	0	0	0	0	1	1	0	Slightly harder	Much harder	Much harder
35-44	female	Manager of healthcare facility or programme	Private, for-profit healthcare facility	Yes - it is much harder	Yes - it is slightly harder	1	1	0	1	0	0	0	0	0	1	1	0	Same	Same	Slightly harder
45-54	male	Nurse providing care to patients	Public sector healthcare facility	Yes - it is much harder	No- same as before	1	1	0	1	0	0	0	0	1	0	0	0	Same	Same	Same
35-44	female	Community healthcare worker	Public sector healthcare facility	Yes - it is much harder	Yes - it is much harder	0	1	1	0	1	0	1	0	0	0	0	0	Much harder	Much harder	Much harder
35-44	female	Nurse providing care to patients	Private, for-profit healthcare facility	Yes - it is much harder	Yes - it is much harder	1	1	0	1	1	1	0	0	0	1	1	0	Same	Slightly harder	Slightly harder
45-54	male	Manager of healthcare facility or programme	Public sector healthcare facility	Yes - it is much harder	Yes - it is much harder	1	1	1	1	0	0	0	1	0	1	0	0	Same	Much harder	Much harder
45-54	female	Manager of healthcare facility or programme	Domestic non-governmental organisation	Yes - it is much harder	Yes - it is much harder	1	1	1	1	0	0	1	0	0	1	1	0	Much harder	Much harder	Much harder
55-64	male	Doctor providing care to patients	Charity/non-profit healthcare facility	Yes - it is much harder	Yes - it is much harder	1	1	1	1	0	1	1	0	0	1	1	0	Slightly harder	Slightly harder	Slightly harder
55-64	female	Doctor providing care to patients	University or academic body	Yes - it is much harder	Yes - it is much harder	0	1	0	1	0	0	0	0	0	1	1	0	Same	Same	Slightly harder
45-54	female	Researcher	University or academic body	Yes - it is much harder	Yes - it is slightly harder	0	1	0	1	0	0	0	0	0	0	0	0	Dont know	Dont know	Impossible
45-54	male	Manager of healthcare facility or programme	Charity/non-profit healthcare facility	Yes - it is much harder	Yes - it is slightly harder	1	1	1	1	0	0	0	0	0	0	1	0	Same	Same	Dont want to answer
35-44	male	Doctor providing care to patients	University or academic body	Yes - it is much harder	Yes – it is very difficult or impossible	1	1	1	1	0	0	0	1	0	1	1	0	Much harder	Dont know	Much harder
25-34	female	Doctor providing care to patients	Public sector healthcare facility	Yes - it is much harder	Yes - it is slightly harder	1	1	1	1	0	0	0	0	0	1	1	0	Same	Same	Much harder
25-34	female	Doctor providing care to patients	Public sector healthcare facility	Yes - it is much harder	Yes - it is much harder	0	0	0	1	1	0	0	0	0	1	1	0	Much harder	Same	Dont want to answer
25-34	female	Doctor providing care to patients	Public sector healthcare facility	Yes - it is much harder	Yes - it is much harder	1	1	1	1	1	0	0	0	0	1	1	0	Much harder	Slightly harder	Same
45-54	female	Doctor providing care to patients	Public sector healthcare facility	Yes - it is much harder	Yes - it is slightly harder	1	0	1	1	0	0	0	1	0	1	1	0	Slightly harder	Same	Same
25-34	female	Doctor providing care to patients	Domestic non-governmental organisation	Yes - it is much harder	Yes - it is much harder	1	1	1	1	0	0	0	0	0	1	1	0	Much harder	Much harder	Slightly harder
35-44	male	Other healthcare provider	Domestic non-governmental organisation	Yes - it is much harder	Don’t know	1	1	1	1	0	1	0	1	0	1	1	0	Dont know	Same	Slightly harder
25-34	male	Doctor providing care to patients	Private, for-profit healthcare facility	Yes - it is much harder	Yes - it is much harder	1	0	0	1	1	1	0	0	0	1	1	0	Slightly harder	Same	Slightly harder
55-64	prefer not to answer	Doctor providing care to patients	International non-governmental organisation	Yes - it is much harder	Yes - it is much harder	1	1	1	1	0	0	1	1	1	0	0	0	Impossible	Much harder	Impossible
45-54	male	Other	Charity/non-profit healthcare facility	Yes - it is much harder	Yes - it is much harder	1	1	1	1	1	1	0	0	0	1	1	0	Much harder	Same	Slightly harder
35-44	female	Doctor providing care to patients	Public sector healthcare facility	Yes - it is much harder	Yes - it is slightly harder	0	1	1	1	0	0	0	1	0	1	1	0	Slightly harder	Same	Impossible
35-44	male	Nurse providing care to patients	International non-governmental organisation	Yes - it is much harder	Yes - it is much harder	0	0	0	1	0	0	0	0	0	1	0	0	Impossible	Much harder	Much harder
25-34	male	Manager of healthcare facility or programme	International non-governmental organisation	Yes - it is much harder	Yes - it is slightly harder	1	0	1	1	0	0	0	0	0	1	1	0	Much harder	Same	Dont know
35-44	male	Manager of healthcare facility or programme	Charity/non-profit healthcare facility	Yes – it is very difficult or impossible	Yes – it is very difficult or impossible	1	1	1	1	0	0	0	0	0	1	0	0	Much harder	Much harder	Much harder
45-54	male	Manager of healthcare facility or programme	Domestic non-governmental organisation	Yes – it is very difficult or impossible	Yes - it is much harder	1	1	1	1	1	1	1	0	0	1	1	0	Much harder	Slightly harder	Slightly harder
45-54	male	Community healthcare worker	International non-governmental organisation	Yes – it is very difficult or impossible	No- same as before	1	1	0	0	0	0	0	1	0	1	1	0	Much harder	Much harder	Impossible
25-34	male	Lab scientist	Government agency	Yes – it is very difficult or impossible	Yes – it is very difficult or impossible	1	1	1	1	0	0	0	0	0	1	1	0	Same	Same	Much harder
35-44	female	Other healthcare provider	International non-governmental organisation	Yes – it is very difficult or impossible	Yes - it is slightly harder	1	0	0	0	0	0	0	0	0	1	1	0	Slightly harder	Same	Same
25-34	male	Public health specialist	Government agency	Yes – it is very difficult or impossible	Yes – it is very difficult or impossible	1	1	1	1	0	1	0	0	0	1	1	0	Much harder	Much harder	Much harder
35-44	female	Public health specialist	International non-governmental organisation	Yes – it is very difficult or impossible	Yes – it is very difficult or impossible	1	1	1	1	1	1	1	0	0	0	0	1	Dont know	Dont know	Much harder
25-34	male	Other	Domestic non-governmental organisation	Yes – it is very difficult or impossible	Yes - it is much harder	1	1	1	0	0	0	1	1	0	1	1	0	Much harder	Impossible	Impossible
45-54	female	Researcher	University or academic body	Yes – it is very difficult or impossible	Yes - it is much harder	0	0	0	0	1	0	0	0	0	0	0	0	Impossible	Dont know	Impossible
35-44	male	Other healthcare provider	Government agency	Yes – it is very difficult or impossible	Yes – it is very difficult or impossible	1	1	1	1	1	1	1	0	0	1	1	0	Impossible	Much harder	Much harder
45-54	female	Researcher	Charity/non-profit healthcare facility	Yes – it is very difficult or impossible	Yes - it is slightly harder	0	0	0	1	0	0	0	1	0	1	1	0	Same	Same	Dont know
45-54	male	Manager of healthcare facility or programme	International non-governmental organisation	Yes – it is very difficult or impossible	Yes - it is much harder	1	1	1	1	1	0	1	0	0	1	1	0	Much harder	Slightly harder	Impossible
25-34	male	Researcher	University or academic body	Yes – it is very difficult or impossible	Yes – it is very difficult or impossible	0	1	0	0	0	0	0	0	1	0	0	0	Much harder	Much harder	Impossible
45-54	female	Manager of healthcare facility or programme	International non-governmental organisation	Yes – it is very difficult or impossible	Yes – it is very difficult or impossible	1	1	1	0	1	0	0	0	0	1	0	0	Slightly harder	Slightly harder	Much harder
25-34	male	Other	International non-governmental organisation	Yes – it is very difficult or impossible	Yes – it is very difficult or impossible	0	0	0	1	0	0	0	0	0	0	1	0	Dont want to answer	Much harder	Much harder
25-34	male	Researcher	University or academic body	Yes – it is very difficult or impossible	Yes - it is slightly harder	0	1	1	1	0	1	0	0	0	0	0	1	Dont know	Dont know	Much harder
35-44	female	Doctor providing care to patients	Government agency	Yes – it is very difficult or impossible	Yes – it is very difficult or impossible	1	1	0	1	1	0	0	0	0	0	0	1	Dont know	Dont know	Dont want to answer
35-44	female	Public health specialist	Government agency	Yes – it is very difficult or impossible	Yes - it is much harder	1	1	1	1	1	0	0	1	0	0	1	0	Much harder	Much harder	Much harder
55-64	female	Nurse providing care to patients	University or academic body	Don’t know	No- same as before	1	1	0	1	0	1	1	0	0	1	1	0	Same	Same	Same
45-54	male	Doctor providing care to patients	Public sector healthcare facility	Don’t know	Yes - it is slightly harder	0	1	0	0	1	0	0	0	0	1	0	0	Same	Same	Dont want to answer
25-34	male	Doctor providing care to patients	University or academic body	Don’t know	Don’t know	1	1	1	1	0	1	1	1	0	1	1	0	Dont know	Dont know	Much harder
25-34	female	Doctor providing care to patients	Public sector healthcare facility	Don’t know	Don’t know	0	0	0	0	0	0	0	0	0	1	0	0	Slightly harder	Same	Slightly harder
55-64	prefer not to answer	Researcher	University or academic body	Prefer not to answer	Prefer not to answer	0	0	0	0	0	0	0	0	0	0	0	1	Dont want to answer	Dont want to answer	Dont know
45-54	female	Doctor providing care to patients	Public sector healthcare facility	No- same as before	Yes - it is much harder	1	1	1	1	0	0	0	0	0	1	0	0	Same	Same	Slightly harder
45-54	female	Doctor providing care to patients	Public sector healthcare facility	No- same as before	Yes - it is slightly harder	1	1	0	1	0	0	1	0	0	1	0	0	Same	Same	Slightly harder
35-44	female	Doctor providing care to patients	Public sector healthcare facility	No- same as before	Yes – it is very difficult or impossible	1	1	1	0	1	0	0	0	0	0	1	0	Same	Same	Much harder
55-64	female	Manager of healthcare facility or programme	Government agency	Yes - it is slightly harder	Yes - it is slightly harder	0	0	1	1	0	0	0	0	0	1	1	0	Slightly harder	Same	Slightly harder
45-54	male	Researcher	University or academic body	Yes - it is much harder	Yes - it is much harder	0	0	0	1	1	0	0	0	0	0	0	0	Much harder	Dont know	Much harder
45-54	male	Doctor providing care to patients	Public sector healthcare facility	Yes - it is slightly harder	Yes - it is slightly harder	1	1	1	1	1	0	1	0	0	1	1	0	Slightly harder	Same	Much harder
35-44	female	Doctor providing care to patients	Public sector healthcare facility	Yes - it is much harder	Yes - it is much harder	1	1	1	1	1	1	1	0	0	1	0	0	Slightly harder	Slightly harder	Much harder
45-54	female	Lab scientist	Government agency	Yes - it is slightly harder	Yes - it is slightly harder	1	1	1	1	1	0	0	0	0	1	1	0	Much harder	Same	Slightly harder
35-44	female	Researcher	University or academic body	Yes - it is much harder	Yes - it is much harder	0	1	0	1	1	0	0	0	0	0	1	0	Much harder	Slightly harder	Slightly harder
45-54	female	Doctor providing care to patients	Public sector healthcare facility	No- same as before	Yes - it is much harder	1	0	0	0	0	0	0	0	0	0	0	1	Same	Same	Dont want to answer
45-54	female	Doctor providing care to patients	Public sector healthcare facility	Yes - it is slightly harder	Yes - it is much harder	0	1	1	1	0	0	0	0	0	1	1	0	Same	Same	Slightly harder
35-44	female	Manager of healthcare facility or programme	Public sector healthcare facility	Yes – it is very difficult or impossible	Yes - it is much harder	1	1	1	0	1	0	1	0	0	1	1	0	Much harder	Slightly harder	Slightly harder
55-64	female	Manager of healthcare facility or programme	Public sector healthcare facility	Yes - it is slightly harder	Yes - it is slightly harder	1	1	1	1	0	0	0	1	0	1	1	0	Slightly harder	Same	Slightly harder
55-64	female	Doctor providing care to patients	Private, for-profit healthcare facility	Yes - it is slightly harder	Yes - it is much harder	0	0	0	0	1	1	1	0	0	1	0	0	Much harder	Slightly harder	Slightly harder
35-44	male	Doctor providing care to patients	Public sector healthcare facility	Yes - it is much harder	Yes – it is very difficult or impossible	0	0	1	1	1	0	0	0	0	0	0	1	Same	Same	Much harder
55-64	female	Doctor providing care to patients	Public sector healthcare facility	No- same as before	No- same as before	0	0	0	0	0	0	0	0	1	0	0	0	Same	Same	Same
25-34	female	Doctor providing care to patients	Public sector healthcare facility	No- same as before	Yes - it is slightly harder	1	0	1	1	0	1	1	0	0	1	1	0	Slightly harder	Slightly harder	Slightly harder
45-54	female	Doctor providing care to patients	Public sector healthcare facility	No- same as before	Yes - it is slightly harder	0	1	0	1	1	0	1	0	0	1	1	0	Slightly harder	Same	Slightly harder
25-34	female	Doctor providing care to patients	Public sector healthcare facility	No- same as before	Yes - it is slightly harder	0	0	0	1	1	1	0	0	1	0	0	0	Same	Slightly harder	Dont want to answer
55-64	female	Doctor providing care to patients	Public sector healthcare facility	No- same as before	Yes - it is much harder	1	1	1	1	0	0	0	0	0	0	1	0	Much harder	Same	Slightly harder
45-54	female	Manager of healthcare facility or programme	Public sector healthcare facility	Don’t know	Don’t know	0	1	0	0	1	0	0	1	0	0	1	0	Dont know	Dont know	Slightly harder
35-44	female	Doctor providing care to patients	Public sector healthcare facility	Yes - it is much harder	Yes - it is much harder	0	1	1	1	0	1	0	0	0	1	1	0	Same	Same	Much harder
65+	female	Doctor providing care to patients	Public sector healthcare facility	Yes - it is slightly harder	Yes - it is slightly harder	0	0	0	0	0	0	0	0	0	1	1	0	Dont know	Same	Dont want to answer
45-54	male	Doctor providing care to patients	Public sector healthcare facility	Yes - it is slightly harder	Yes - it is slightly harder	1	1	1	1	0	0	0	1	0	1	0	0	Same	Same	Same
25-34	male	Doctor providing care to patients	Public sector healthcare facility	No- same as before	Yes - it is much harder	0	1	1	1	0	0	0	1	0	1	1	0	Same	Slightly harder	Slightly harder
55-64	male	Doctor providing care to patients	Private, for-profit healthcare facility	Yes - it is slightly harder	Yes - it is slightly harder	1	0	1	1	0	0	0	1	0	1	1	0	Slightly harder	Same	Much harder
55-64	female	Doctor providing care to patients	Private, for-profit healthcare facility	No- same as before	Yes - it is much harder	1	1	0	1	0	0	0	0	0	0	0	1	Slightly harder	Same	Slightly harder
35-44	male	Doctor providing care to patients	Private, for-profit healthcare facility	Yes - it is much harder	Yes - it is slightly harder	0	1	1	1	1	0	1	0	0	1	1	0	Much harder	Slightly harder	Slightly harder
45-54	male	Doctor providing care to patients	Private, for-profit healthcare facility	Yes - it is slightly harder	Yes - it is much harder	0	1	0	1	1	0	0	0	0	1	1	0	Slightly harder	Slightly harder	Slightly harder
55-64	male	Doctor providing care to patients	Public sector healthcare facility	Yes – it is very difficult or impossible	Yes - it is much harder	1	0	1	0	1	0	1	0	0	0	1	0	Much harder	Slightly harder	Slightly harder
45-54	male	Doctor providing care to patients	Public sector healthcare facility	Yes - it is slightly harder	Yes - it is much harder	1	0	0	0	1	0	0	0	0	0	0	0	Much harder	Much harder	Slightly harder
35-44	female	Researcher	Private, for-profit healthcare facility	Yes - it is slightly harder	Yes - it is slightly harder	1	1	1	1	0	1	0	0	0	1	1	0	Much harder	Slightly harder	Much harder
45-54	male	Researcher	International non-governmental organisation	Yes - it is slightly harder	Yes - it is much harder	0	1	1	0	0	0	0	0	0	1	0	0	Same	Slightly harder	Dont know
55-64	male	Manager of healthcare facility or programme	Government agency	No- same as before	Yes - it is slightly harder	0	1	1	1	0	0	0	0	0	1	1	0	Slightly harder	Same	Slightly harder
35-44	female	Doctor providing care to patients	Private, for-profit healthcare facility	Yes - it is slightly harder	Yes - it is slightly harder	1	0	1	1	0	0	0	0	0	0	0	0	Slightly harder	Slightly harder	Slightly harder
55-64	male	Manager of healthcare facility or programme	International non-governmental organisation	Yes - it is much harder	Yes – it is very difficult or impossible	1	1	1	1	1	1	0	0	0	1	1	0	Much harder	Slightly harder	Much harder
35-44	male	Other healthcare provider	Domestic non-governmental organisation	No- same as before	No- same as before	0	0	0	1	0	0	0	0	1	0	0	0	Same	Same	Slightly harder
45-54	female	Nurse providing care to patients	Public sector healthcare facility	Yes - it is slightly harder	Yes - it is slightly harder	0	0	0	1	0	0	0	0	0	1	0	0	Slightly harder	Same	Slightly harder
35-44	female	Doctor providing care to patients	Public sector healthcare facility	Yes - it is slightly harder	Yes - it is much harder	1	1	0	0	0	0	0	0	0	1	0	0	Same	Same	Much harder
45-54	female	Community healthcare worker	Domestic non-governmental organisation	Yes - it is slightly harder	Yes - it is slightly harder	0	1	1	1	0	0	0	1	0	1	0	0	Much harder	Same	Much harder
25-34	female	Doctor providing care to patients	Public sector healthcare facility	Yes - it is slightly harder	Yes - it is slightly harder	0	0	0	0	0	0	1	0	0	1	1	0	Slightly harder	Slightly harder	Much harder
25-34	female	Doctor providing care to patients	University or academic body	Don’t know	Don’t know	1	1	1	0	0	1	0	0	0	0	0	1	Dont know	Dont know	Dont want to answer
35-44	female	Nurse providing care to patients	Private, for-profit healthcare facility	Yes - it is slightly harder	Yes - it is slightly harder	1	0	0	1	1	0	0	0	0	1	0	0	Much harder	Much harder	Much harder
45-54	male	Researcher	Public sector healthcare facility	Yes - it is much harder	Yes - it is slightly harder	0	0	0	1	0	0	0	0	0	1	0	0	Much harder	Same	Slightly harder
55-64	female	Doctor providing care to patients	Public sector healthcare facility	No- same as before	Yes - it is slightly harder	1	0	0	1	0	0	0	0	0	1	1	0	Same	Slightly harder	Same
55-64	female	Doctor providing care to patients	Public sector healthcare facility	Yes - it is slightly harder	Yes - it is slightly harder	0	0	0	1	0	1	0	0	0	1	0	0	Slightly harder	Same	Same
35-44	female	Researcher	University or academic body	Yes - it is much harder	Yes - it is much harder	0	1	1	0	1	0	0	1	0	1	0	0	Much harder	Much harder	Much harder
55-64	male	Manager of healthcare facility or programme	Public sector healthcare facility	Yes - it is slightly harder	Yes - it is slightly harder	0	1	0	0	0	0	0	0	0	0	1	0	Slightly harder	Dont know	Same
65+	female	Doctor providing care to patients	Domestic non-governmental organisation	Yes - it is slightly harder	Yes - it is much harder	1	1	1	0	0	0	1	0	0	1	1	0	Dont know	Dont know	Slightly harder
45-54	female	Lab scientist	Public sector healthcare facility	No- same as before	No- same as before	0	0	0	1	0	0	0	0	0	1	1	0	Same	Same	Same
35-44	male	Community healthcare worker	Other	No- same as before	Yes - it is slightly harder	1	0	0	0	0	0	1	0	0	1	0	0	Slightly harder	Slightly harder	Much harder
25-34	female	Researcher	University or academic body	Prefer not to answer	Prefer not to answer	0	0	0	0	0	0	0	0	0	0	0	1	Dont want to answer	Dont want to answer	Dont know
55-64	male	Doctor providing care to patients	Public sector healthcare facility	No- same as before	Yes - it is slightly harder	0	1	0	1	0	0	0	0	0	1	1	0	Slightly harder	Same	Same
25-34	male	Researcher	University or academic body	Yes - it is slightly harder	Yes - it is much harder	1	1	1	1	0	1	0	1	0	1	1	0	Dont know	Dont know	Slightly harder
