# Supplementary material for: Mitigating the impact of COVID-19 on tuberculosis and HIV services: A cross-sectional survey of 669 health professionals in 64 low and middle-income countries
Source: PLoS One. 2021 Feb 2;16(2):e0244936. doi: 10.1371/journal.pone.0244936 (PMC7853462; doi:10.1371/journal.pone.0244936)
Supplement: S6 File — (XLSX) [file pone.0244936.s006.xlsx]

## Sheet: minimise_disruptions
Respondent ID	What is your age?	What is your gender?		Which of the following best describes the role you work in?		What type of organisation do you work in?			What do you think can be done (or has already been done) to minimize or avoid disruptions from COVID-19 to TB services?	What do you think can be done (or has already been done) to minimize or avoid disruptions from COVID-19 to HIV services?	What do you think can be done (or has already been done) to minimize or avoid disruptions from COVID-19 to TB services?	What do you think can be done (or has already been done) to minimize or avoid disruptions from COVID-19 to HIV services?
	1 "18-24" 2 "25-34" 3 "35-44" 4 "45-54" 5 "55-64" 6 "65+" 7 "prefer not to answer"	1 "female" 2 "male" 3 "prefer not to answer" 0 "self-describe"	Prefer to self describe:	1 "Nurse providing care to patients" 2 "Doctor providing care to patients" 3 "Community healthcare worker" 4 "Other healthcare provider" 5 "Manager of healthcare facility or programme" 6 "Researcher" 0 "Other"	Other (please specify)	1 Public sector healthcare facility 2 Private, for-profit healthcare facility 3 Charity/non-profit healthcare facility 4 Government agency 5 Domestic non-governmental organisation 6 International non-governmental organisation 7 Funding agency 8 University or academic body 0= Other (please specify)	Other (please specify)	Other. Although this survey focuses on LMICs, if you would like to give us information about a specific High Income Country, use this space.	Open-Ended Response	Open-Ended Response	Open-Ended Response	Open-Ended Response
11756755796	2	1		2		1				Reopening a department for HIV patients. As they are seen in an ID ward, they have to be in a different building than COVIF19 patients.
11756700900	3	1		5		6					To give 3 months supply Follow up by use of phone Educate patients on keeping safe (hygiene, use of mask, social distance and adherence)	Adherence and social distance , use if face mask.
11756681623	3	2		2		6			Mitigation of socio-economic impacts of TB, like provision of social security
11756552454	4	2		3		6					To supply food to the patients or allow them to do their normal day to day routes .But within the WHO guidelines	To provide enough transport, security restrictions to be reviewed and cheaper transport for Frontline workers
11755960211	2	2		2		2			Increased awareness of the availability of services
11754985467	4	2		2		2				Delivery services
11754643651	3	1		4		2				Plan out ways to provide easy assess of medicine and counseling for HIV patients during this pandemic
11754630347	2	1		6		8				Currently patients are being given 6month supplies of pills instead of the usual 3months supplies so they do not run out of pills during Covid 19
11754573796	3	2		2		1					Differentiated models of testing and service delivery, for example, combined COVID-19/TB testing and two/three-month month drug dispensation	6-monthly drug dispensation, yearly clinical consultation
11754470677	4	2		5		6					exempt health care workers from travel restrictions	Exempt health care workers from travel restrictions
11753777615	4	1		5		5					Better integration of TB management within COVID-19 management See primary care facility guide http://www.differentiatedcare.org/Resources/Resource-Library/COVID-19-DSD-Resources-Health-facility-preparedness	Implement the policies - specifically longer ART refills and enrolling all stable ART patients in DSD models to allow ART refill pick up at community pick up points.
11753719217	2	2		2		6					Efforts should be increased towards increasing availability of consumables and supplies for covid-19 case management, protection of healthcare workers should be too priority by all actors, and stakeholders in the health sector should consciously attempt to find a balance between flattening the Covid-19 curve and addressing other previously existing health challenges like TB/HIV.	Monitor the lockdown enforcement to make sure it really doesn't hamper movement of essential items; other endemic diseases should not be neglected due to Covid-19.
11753448516	3	2		5		1			To free the TB services just for TB and not to coinjoin it with COVID 19
11753321983	3	2		6		8			Unfortunately, testing of sputum samples could be done but was neglected.
11749460909	2	2		6		3					Encourage patients to continue to consult for usual chronic conditions (TB and HIV)	Encourage patients to continue to consult for usual chronic conditions
11746381006	2	2		6		2			Sensibilisation about the COVID-19 Increase the home diagnostic
11745792064	5	2		6		6					Mobilize for more resources	Additional resource mobilization
11740584918	3	2		0	Project Coordinator-TB Program	6			Ensure sputum transportation, availability of medicine at their door step, online consultancy services, transportation cost for traveling.
11738088304	4	2		5		1					intensify sensitisation on covid 19 to population and Tb cases That despite covid 19 the suspected signs for Tb should still be in mind.	Prolonged refill dates, online consultations increase quantities to take home
11734135545	2	2		5		1			the impact of COVID 19 on TB is very minimal in Somalia. The only thing patients are missing is admission to Tb facilities in which patients who come from far away places prefer. Poor patients also missed the nutrition they used to receive at the TB facilities wards Provide nutrition with the drug supplies Engage PHC facilities to undertake DOT policy
11733447845	6	2		0	program Manager	6					Contacting patients on phone and providing support for diagnosis and treatment	contacting on phone and providing support by diagnosis and treatment and non medical support
11733066970	6	1		5		0	not for profit NGO		health care services can be provided at patient door step. followup can be done on phone
11733007960	3	2		5		3				we have taken measures i.e. social distancing, mask
11732948992	4	2		5		3			All services should remain continued with SOPs
11732939932	3	1		5		6			1)Medicine delivery at patients door step 2)Sputum collection from presumptive/patients' homes 3)Telemedicine 4) Interactive voice calls / SMS for awareness and self referrals
11732929669	3	2		6		8					TB services have to be decentralized	decentralization of services
11732452260	2	2		6		5
11731468733	6	2		0	APS	7				Release the measures put in place to check the spread of COVID-19. Though there have been abuses by the population.
11731416933	2	1		1		1				More stuff should be included in to the system to easy and facilitate patient flow and services
11730457880	2	1		2		8					Enough face masks for medical staff and patients.	Provide all stated by WHO
11730203601	2	1		0	Laboratory supervisor	1			Permit the laboratory personnel to work by rotation schedule.
11729093496	2	1		4		4			More community sensitization
11728749372	3	1		2		4			lock down has been lightened so patients are able to access health centre but transport costs are high
11726846246	3	0	Iam abdinasir iam working TB hospital	3		3			To minimize taransimision inpatient we realise to their home
11726437531	2	2		2		1			Tb facility shoudnt be close as many center were already closed and changes to covid 19.caring centers
11725854989	2	2		4		1			Social distance
11725814935	3	1		6		4			Mitigation strategies inplemeted in Georgia included: rapid testing for COVID-19 all outpatients on each visit, providing DOT via VOT to minimize number of visits in HCFs and providing all required PPE to HCWs. Testing is a financial burden which is difficult to cover in long run. Will be importent to have cheap serologic tests for the future to keep the practice.
11725758365	3	1		6		4			It is essential that TB services should continue and some awareness activities should be planned to minimise the stigma and fear involved in getting access to health care in this COVID crisis
11725690995	3	2		4		4					community outreach programs
11725551053	3	2		0	Public health	1			Adaptation of all prevention parameters
11725239175	4	1		0	Public health Specialist	0	Freelance Advisor				Smartphone based video monitoring of drug consumption; staggered appointment for physician consultations	Special permission to continue HIV care through fully operztionaland manned health facilities
11722518221	6	2		2		2			priority services for TB pts
11721852947	3	1		6		8					As the COVID-19 pandemic related shocks had stagnated health systems, the separation of ongoing care services (TB , HIV services) from COVID-19 services would alleviate pressure from larger health system.	Separate C-19 services from other health services including HIV/TB care.
11721682862	2	2		5		3			1. Ensure Nutrition availability for TB of INR 500 (5 GBP) per month 2. The salary and the PPE and family support for the healthcare providers, police personnel, social workers etc
11715642814	3	1		2		1			arrangements to supply drugs for patients at home. improving access to protective clothing for healthcare workers. food supplementation for patients and their families
11713600869	3	2		5		4					PPE support/improved access	Support food insecure families and all PLHIV with PPE
11713203549	2	2		2		8					home delivery services or use of NGOs to deliver medicine. Developing small kiosk for delivery of medicines	have arranged NGOs who delivered medicines to the people who needed it
11709636409	5	1		5		1				The staff in the clinic have been reporting for duty as much as possible despite reducing the number of booked clients
11707153133	3	1		2		1					Advocating for services
11696781010	4	2		5		1					Reimbursement of transportation fee to or vouchers for transportation TB suspect visiting diagnostic/treatment centers.	Reimbursement of transportation cost or voucher for transportation Services to remain open for PLHIV
11694678626	4	2		4		1					Adequate supply of PPE	Provide of enough PPE and compliance with the ncdc directives
11691193461	3	1		6		8				Extend direct and personalized contact with patients
11690699625	2	2		6		1			The earlier we learn to co-exist with COVID-19, the better. For I believe COVID-19 is here to stay, its not going away soon
11690479307	3	2		2		1					Making drugs available Ease movement restrictions Maintain social distancing in the work place Universal use of face masks Improve on hand hygiene practices	Social distancing in the work place, although much is not happening in the communities eg market places Universal use of face masks in healthcare facilities. However, much is not reciprocated in the communities.
11687300684	4	1		2		8					a focal person number to ensure drugs are not delayed and fresh prescriptions given.	telephone contact. posting ARV.
11685534024	4	1		6		4			Integration of TB into COVID-19 activities
11684571533	2	2		3		1					Increase awareness sensitization to patients that fears been infected with Covid19	The same for TB
11683654234	2	2		2		3					Remote consultations	Remote consultations and outreach
11683553022	3	2		2		1					Follow up calls and community drug distribution	3 MONTHLY DRUG DISTRIBUTION TO STABLE CLIENTS
11683271188	3	2		5		1				in Palestine we have preparedness plan , HIV pt. services was part , since we provide pts with medication to cover 4 month period . so services not disrupted
11683128462	3	1		5		3			TB projects will need additional budget allocations to support the initiatives made to reduce TB service delivery interruptions.
11683074154	3	1		0	Double role as both researcher and manager of programme	3			a) Community drug distribution for patients who cannot come to the health facilities b) Provision of food items to support nutrition in TB patients has been done in Uganda c) Phone call follow-up to replace home based visits
11681184473	3	1		2		1						Supply pills at patient's door step. HIV controls program is sending pills to patients by Courier services
11681171104	2	2		0	laboratory	4					Having call centres to request for support	Create free toll call centres
11681034183	3	1		0	counsellor	0	UNFPA/ City of Harare					Recruitment of new health providers and transport to take them to and from work. If possible provide food supplies to people living with HIV & AIDS
11679469453	3	2		5		5					integrate TB and COVID screening and testing	Differentiated service delivery for HIV patients
11679442410	1	1		1		1					Giving health education on TV about patients not being affected by travel restriction for resupply and that they can travel with their hand-held medical reports	Follo-up on patient for re-supply for drug and to support them.
11679430052	3	2		1		1					Patient are allowed to get supplies from nearest clinic and not necessarily from the facilities they would have registered with in order to prevent defaulting.
11679248732	2	1		2		1					Patient counsling...	Patient counsling...provide more more doctors...provide proper precautionary equipmnts and counsil patients about it
11679241473	2	2		2		1			Providing different counters to diagnosed patients
11679120129	4	2		6		4					Provide PPE to health professionals and awarnes to the community
11679088743	2	1		5		6					Community outreach services/ home based care	Community outreach/ community based HIV services
11678055573	3	2		2		1					Oferring special transport to take the patients to the hospital Because there is no public transportation these days	By helping poor families or individuals with HIV
11677705397	3	1		5		6					Integrate TB screening, prevention, sample transportation into COVID activities	Ease lock down for specific clients and provide food and masks.
11676676455	4	1		2		8					Liaising with inter agencies to provide transport and other requirements	Improving planning and innovations to ensure that there is continuity of care.
11676130813	3	2		4		1			Increased publicity that tb is still available and still deadly despite covid being more at the front of peoples minds
11676119602	3	2		0	Laboratory	1			Increase the healthcare force, provide proper and adequate PPEs for both patients and Healthcare givers.
11675968034	2	2		0	Policy maker	4					Continued production of essential diagnostic & treatment supplies, introduce door-to-door screening for TB services and drug delivery, Adopt DSDM models and integrate HIV/TB activities	Continued production of essential diagnostic & treatment supplies, introduce door-to-door ART deliveries by community health workers Adopt DSDM models and integrate HIV/TB activities
11675735673	5	1		2		1					education for protection against COVID could increase the detection rate, the field visits, control of contacts
11675719558	3	2		1		8					Not much has changed. Only that protective wear for both patients and health caregivers is a very big challenge	Intensify on provision of protective wear
11675669657	4	2		2		3				We have received funding from a UK charity to allow us to purchase and provide ART to patients here both old and new diagnoses
11672237674	3	1		3		5					Social distancing and lockdown	Proving all the services free of cost
11672228270	2	2		6		5			Awareness should be given via social media or newspaper about TB. Due to fear of Covid-19 people are avoiding from TB services..
11672219307	4	2		4		3					Deliver medicine at door step	Non
11672215139	3	1		3		3			A stronger awareness campaign is needed by using various media platforms to overcome the misconcepts/non-awareness of common people to differentiate between Covid-19 and TB disease, so the common man feel eased of and come out wilingly for verbal screening and freely provide sputms for testing.
11670009464	2	1		6		3			More community based services should be provided and very important tracing migrants since they have moved to native places
11667459759	4	1		2		1					Policy making and program implementation.	Provision of linger buffering stocks to medicines and diagnostics
11667425533	3	1		2		1					Improvement of home based care
11665736414	4	2		2		8			Decentralize the DOTS service Modify the DOTS- Provide medications for few days to patients to be taken at home under the supervision of treatment support person
11664967923	4	2		5		6			1. encourage providers to continue providing services in TB by ensuring uninterrupted supply of PPE 2. train providers about covid19 and TB 3. increase public awareness to dispel fear for quarantine due to COVID-19 and fight stigima due to covide19. 4, revise protocol in TB diagnosis and treatment follow up to reduce facility visit by patients.
11664924538	3	2		2		1					Early preparedness and storage	Triage at entry facility
11658014033	2	1		0	Epidemiologist and programme implementer	6					We have been working with PHCs to assist them with integrating TB screening and testing into the COVID-19 screening and triage SOPs. Additionally, we are working with environmental health teams to encourae them to modify their messaging and ensure that health promotion encorporates the need to access care if showing signs and symptoms for TB.	OST kits are being distributed to the facilities so these can at least be offered to those coming to the facilities for COVID screening and testing. Additionally, presumptive COVID cases are being sent home with extra testing kits so that they can give them to family members who might also be in need of testing. This is an imperfect system but it is at least something to ensure some tests are get…
11657673753	3	1		0	Public health specialist	6					Adequate awareness about the disease and it's spread, availability of ppes for the healthcare staff, proper sops on IPC measures and their implementation at all levels
11657454671	2	2		0	Foundation providing information and support for TB and HIV patients	0	charity/non-profit organisation				Community outreach services have been provided to meet the needs of HIV/TB patients in the hard to reach areas in the community to avoid defaulting treatment.	provision of Covid-19 test kits to health facilities to decentralize service provision and reduce results turn over time. Provision of comprehensive PPE to all health care providers.
11657004272	3	2		5		5			Focus on essential services Give medicine for longer time when see patients: usually only give 1-2 week supply, but give for 4 weeks More proactive following up of patients that haven't seen at clinic Nudging of clinicians to remember TB as a diagnosis Education of DOTs providers and patients with practical advice about staying safe and treatment adherence
11656044867	2	1		0	TB survivor	0	NGO
11655486847	2	2		2		1					Public education should be given a priority. In addition government & health institutions should aim for balanced service provision for covid & non covid 19 cases.	Public education & careful planning for balanced service provision
11654292793	4	2		5		3			we are ensuring uninterupted drug supply to TB patients by providing drugs at his home
11654288234	3	2		5		3			It is difficult for TB patients to visit health facility, so our field staff provide ATT to the patients at home. We have provided our field staff face mask and other kits.
11654219640	1	1		2		2					No disruption here	Nothing
11654043985	5	2		2		1		Bangladesh			All patients should be treated Covid/Non-Covid according to their merit taking full protection as necessary	All patients are patients not only the Covid ones. Every patients must have access to treatment facilities Covid/Non-Covid
11653961278	2	2		2		8					Reducing propaganda: TB is not risk factor for COVID-19	Health Education on the in interaction or correlation between HIV and COVID-19
11653956084	2	2		2		1					1. More sensitation of the population to make them understand the health facilities are there to treat them and help them stay healthy and not to stigmatise them.	Management or control of covid-19 spread is multisectorial;The transport sector should ensure commercial transport vehicles do not take advantage of this covid era to prey on the finances of especially the population with very low income;they should do so by preventing exaggerated increase in the transport fare of commercial vehicles and if possible, it should be maintained at same amount as befo…
11653906079	3	2		5		3			Reduced patient visits to health care facility for medicine refurbishment by the provision of medicines at door step which is already followed.
11653798304	2	2		0	Public Health Expert	6			Supply of TB medicine and give continuity to the diagnostic service.
11653706782	4	2		2		8					Shifting some services to community volunteers Supporting patients remotely via regular phone contacts
11653460792	2	1		0	Program officer in health program	7					New protocol of TB during covid has been made to minimize disruptions and in addition to that, more procurement also being made to ensure TB facilities could run without disrup6in a near future
11653408573	6	2		6		8					Focusing for hospital to be covid or non-covid services	Determine the hospital to be covid or non covid services
11653366214	5	2		4		8					Be flexible and helping the patients	Helping patients
11653357245	3	2		5		6			adjusting health protocol for TB services, initiate telemedicine
11653299112	4	2		5		4			develop and run TB service protocol during Covid pandemic. optimize digital media to communicate with patients and community
11652646060	2	2		2		1				Provide healthcare providers with enough protective materials
11652136594	3	1		1		1					for me, i message my patient that they come only on a specific time which i give to them. if they cannot come on the said schedule they have to message me in advance, so that they will not crowd in the clinic and i can accommodate them and give service properly. For those patient who really can not come to the facility I personally go to the house and give the tb medication. Sometimes I let the b…	We can give them personally the medication, or message them for a schedule to go in the health care facility
11650963842	2	2		2		1				Community sensitization
11650802353	5	2		0	WHO	0	WHO		communication fee support to provide virtual DOT or consultation (tele-medicine)
11650623841	4	2		5		6				Gradual easing of the lockdown and facilitation of transport services for PLHIVs. Sustained provision of PPE to service providers to minimize risk of exposure to covid-19. Training of frontline healthcare workers on the need for an integrated response to covid-19 and HIV and adherence to new COVID-19 protocols.
11650551809	3	2		5		5			Integration of TB services with COVID 19 services
11650398013	2	1		6		5					Improved and decentralisation of supply chains is needed. More staff is needed to improve healthcare worker/patient ratio. Transport provision for health careworkers regardless of them being in the private sector. Development of emergency preparedness policies and having funds in the national budget for such crisis will also help in the future	Restructuring and allocations of funds in the national budget is required to help improve supply chains. Provision of transport to health care providers regardless of them being in the private sector can help in the public transport challenges. Development of policies that promote community provision of ART drugs to clients can help in decongesting facilities and help reduce the burden of movemen…
11650369243	4	1		6		8					In my country is very difficult because there are a lot of informality .	In my country is imposible
11650365167	2	2		0	advisor for an African regional organization for TB control	6		West and central Africa	research and implementation of inovative strategies based on remote control.
11650246504	4	2		5		1			Lockdown rules & travel restrictions should be lifted as soon as possible. Social distancing & masks should be applied in TB services
11650224395	4	2		5		1			Support to TBL PROGRAM OFFICERS IN THE LOCAL GOVERNMENT. COMMUNICATION ALLOWANCE. PROGRAM RUNNING COST
11649402084	2	1		6		2					To have more outreach facilities for the registered TB patients.	Outreach facilities and teleclinic and counselling.
11649147364	3	1		5		2					Availability of public transport and removal of lock down restrictions	Availability of public transport Remove lock down restrictions
11648994755	5	1		6		8			Develop alternative models on how to deal with TB epidemic no public awareness, poorer living working conditions, more poorly structured/resourced healthcare systems.
11648871333	2	1		0	Health system strengthening	6					TB services should still be sustain regardless of covid 19	Sustain HIV service
11648860891	2	2		4		1					More health talk on both covid 19 and TB	More health talk
11648333297	4	2		6		8			TB patients were given supply for longer periods to minimise travel to health facility.
11647987368	4	2		1		1					TB services remained normal as clients accessed facilities	Law enforcers to understand why clients hv to adhere to their review dates
11647916551	2	0	I am doing Phd in Microbiology at Harbin Medical University China	2		8			yes minimise the services of TB patient
11647833856	3	1		2		2					Constant communication with the patients	Constant monitoring of patients and their needs
11647565401	2	2		4		6					N/A	Provide multimonth dispensation for HIV Clients
11647351197	4	2		5		6			Need to allow the outreach activities and TB screening at community levels by practicing social distancing, provision of PPE .
11647175872	3	1		3		1					Additional dedicated tb dots centers/ hrh augmentation. Since the program is only part of the many programs upheld by the dots facilities, there is no dedicated person to focus on tb program.	Dedicated personnels to the program.
11647136323	2	2		1		3				Community interventions are now necessary to limit number of people visiting facilities
11647051309	2	1		2		2					Make available adequate quantity of medications, to avoid shortages especially as travel restrictions may impair supply.	Providing medications for Longer duration to stable patients to avoid frequent visits to the hospital.
11646842845	3	1		5		1					Give the needed attention to all other patients who needs care even in the midst of covid19 by rescheduling routine TB services.	HIV care services should continue to run their normal course
11646489086	3	1		1		2					Collaboration with other TB facilities in other parts of the country by asking help to provide for stranded TB patients to get their medication where they are currently staying since it would be harder for them to be travelling due to the lockdown.	asking for extra hand from HIV facilities to provide care to HIV patients stranded in their community
11646221063	2	1		1		1			Deliver Tb meds to clients house if transportation for them is not avaialable. Give 1 month tb meds supply for patients not to keep coming in our facility .
11645943678	2	1		2		1					Early diagnosis of COVID 19 with PCR	Better communication with public on the COVID 19 pandemic
11645758069	2	1		5		6				Increase the number of patients placed on multi month script drug dispensation
11645641181	4	2		2		1			Infectious disease services to take responsibility for COVID patients; Increase governmental support for providing TB medicines
11644461519	3	2		5		1			increasing patients' to TB diagnosis
11644056199	3	1		6		8			Clear and timely operational guidance from DoH. Provision of drugs for longer periods for patients to take at home.
11643264864	4	2		5		3			Measures taken in Mozambique are a good 1st step. Targeting TB patients with messaging (social media, whatsapp) and intensifying sensitization messages; systematizing treatment monitoring through mobile applications; strengthen protective measures and ensure TB patients have basic WASH/ soap and water and desinfection supplies. Restarting community health visits would be great but the risk of exp…
11643198414	2	2		6		6					Knowing thatTB is one of the most dangerous respiratory infection which needs a needed attention, government should easy the restrictions for the community health workers and researchers by providing them with PPE so that there no desruption in the provision of health care services to TB patients and those who would be.	Let the government easy the restrictions for health care workers and researchers by providing them with PPE so that they continue with the community service since people prefer indoor service.
11641769932	5	2		5		6					Consciously advocating and supporting minimally or non interruption to access to the same quality of service to the patients	Government and particularly with support from implementing partners continue to monitor any impacts real time and mitigate accordingly.
11641203409	3	1		5		5					Home delivery for chronic medication	Multi sectoral approach, as there are social determinants of health that must be addressed
11639939420	4	1		6		8			Care for people with chronic diseases should continue (provide medication, follow up).
11639533690	6	1		0	Head of NRL TB	4
11639124119	3	2		4		4					provide a covid testing facilities without affecting other programs or services.	mobile clinic
11638751619	3	2		2		3					I see no disruption	No disruption
11638708678	4	1		1		1					As much as possible tb patients should stay at home and let the health worker provide their tx
11638009331	3	2		2		6					Ensure TB medicine supply (supply chains) continue undistrupted; ensure health facilities have adequate masks, soap/sanitizers, and gloves	Fast tracking, appointment spacing, phone follow ups, community ART delivery; rotating medical teams at facilities (1-2 weeks on, 1-2 weeks off); halt travel/outreach/meetings
11636520478	4	1		0	Research assistant	3					Continues sensitisation on prevention of covid 19	Contious sensitisation on covid 19
11636380600	5	2		3		5					Those areas that have zero infections should be opened up	Open up critical services where there are no Covid reports
11636300922	3	1		2		1			strengthening community care and supporting decentralized services rather than expecting patients to travel (putting themselves at risk on public transport). increased use of WhatsApp consulting from clinic clinicians with specialists, to avoid patients being required to travel. Many of our already poor patients have lost income sources so the cost of travelling may be the reason for defaulting. …
11636230494	5	1		3		3					Provide face masks, give education talk on how to stay safe to all clients.	More information on how to stay safe and provide face masks.
11636170953	5	1		5		6			Health care workers should be trained to clearly distinguish typical TB clinical presentation from COVID-19. As it is, COVID-19 is ruled out first while confining patients to isolation without performing TB diagnostics. This has resulted not only in delays in initiation of TB treatment, but suspect TB patients not accessing health facilities in fear of being confined to prolonged isolation.
11635973885
11635904750	2	1		6		8			Better screening - especially when screened for COVID 19. Increased testing for COVID in symptomatic and less severe cases to exclude COVID so that TB can be investigated more "safely". Special care to not just screen and discharge less severe suspected COVID cases. Symptomatic cases need TB screening as well. Staff to trace and retain TB cases and ensure compliance on treatment in this time.
11635856643	3	1		5		3					1.Support mental health counsellors to provide services to TB patients and PLHIV including adolescents 2. People put in quarantine for COVID 19 should also be tested for TB 3.Provision of financial support for IGAs to vulnerable groups in the communities 4.Provision of cash transfer to TB patients and PLHIV in lock down counties 5.Alternative feeding programme by providing monthly food basket. 6.…	1. Support mental health counsellors to provide services to PLHIV and Adolescents living with HIV 2. People put in quarantine for COVID 19 should also be tested for TB 3. Provision of financial support for IGAs to vulnerable groups in the communities 4. Provision of cash transfer to PLHIV in lock down counties in Kenya 5. Alternative feeding programme by providing monthly food basket. 6. Comprehe…
11635615819	4	2		5		1					More community messaging on how to access services and what to expect during the pandemic
11635574385	3	2		6		8			More education and community engagement; financial and social support; community TB testing; lay treatment supporters
11635423631	2	1		4		1				I think hiv service providers needs to be increased so that the ques are minimised so that people don't stay for a long time at the facilities
11635258297	2	1		5		4			Provide adequate PPEs for med.techs. Bring services (anti- TB medication) closer to patient
11634622187	2	2		3		1					If the government can put all the required necessities in place to cater for everyone, more especially that who are unable to afford to buy.	Clients are being given medication for up to six months.
11634533287	4	2		4		5			Planned longer duration of supply of medicines. Continued operations as before at health facilities.
11634139900	4	1		5		1			Being more vigilant
11633681980	4	1		5		1			Giving enough TB medications for a longer duration to minimize movement.
11633212320	4	1		5		5					stop the lockdown, incentivize triage of COVID service to include TB and HIV testing and service. MMD and differentiated care for stable ARV patients ensuring they do NOT come to facilities.
11631480312	3	1		2		2						Provision of masks(surgical) for the HIV clientele especially children as they are considered a high risk group as well as provision of small bottles of sanitisers which they can refill at health facilities to keep them protected in their daily activities
11631098743	4	1		0	Partner agency	6			Provide enough PPEs. maintaing dedicated lab staff and better organization of sputum sample transport mechanism to test for TB in places where COVID is tested under BSL2.
11629812896	2	2		4		6				Enough ARV stocks
11629628608	2	1		3		4					Follow up for TB patients.	Access to HIv meds
11629433403	2	1		0	TB case finder	5
11629424191	2	2		5		4			To provide TB medication on a monthly basis
11627818989	3	1		2		1				Decentralizing 2nd and 3rd line treatments to local clinics for stable patients during the covid pandemic to allow local access as transport is scarce and unaffordable
11627718644	2	2		2		2					No lockdown
11627064653	5	2		2		3					1. Free availability of drugs esp in rural areas 2 Transport to be revamped 3 Restore normal supply of essential commodities	all registered patients must be brought on Tele consult for close follow up Their regular follow up visits can be scheduled with the help of Local NGOs and routine test can be done with close by facilities Timely delivery of drugs through e-phrmacy
11626748463	4	1		6		0	National Center for TB and Lung diseases		Good planing
11626306458	2	1		2		1				community hiv treatment groups Decentralize care to local clinics
11625840460	3	1		2		1				The isolation is important and social distancing. The drug supply for reasonable time and follow up by contacting them Proper food supply and other tonics to increase immunity specially for those with higher viral loads .Monitering of vital signs ,viral load ,cd4 count ...as possible and on need.To minimise the visits of patients and children as possible and only on need.That is only one member o…
11624493693	2	1		2		1						Better access to means of transportation
11624391694	5	1		2		8					Continue to prioritise TB services both in human and other resources.	Relax restrictions on movement. Difficult to ask PLHIV to show their medical records at road blocks as this discloses their status. Give longer supply of medication to stable patients.
11624015136	2	1		5		1			-Organizing temporary Separate sites for TB service service . On call patient treatment monitoring -TB,MDR-TB patients home medical service
11623119308	3	2		2		1			Take the TB treatment home via Health volunteers.
11622937637	4	2		2		0	University Teaching Hospital			providing 3 months medicine provision for stable patients and 2 months medicine provision for unstable patient
11621759238	4	1		6		8					Use of mHealth platforms
11621529367	5	2		5		3			provide counselling to take care of mental health issues and funds to take care of essential food, supplementary medicines, soap and sanitary napkins.
11620994251	3	2		5		6			As much as possible to 'normalise' the COVID response and create less panic.
11619927525	4	2		0	Freelance Consultant for planning and costing TB program	0	Freelance Consultant		Provision of 2 monthly medicine, delivered to patients (who cannot collect from DOT Centre), provision of medicines from any other DOT centre (even though patients belongs to DOT Centre A, patient can collect medicine from DOT Centre B by mentioning the Nikshay ID / ID card / providing details of patient. Phone calls to patients for treatment adhereance and counselling; Prompt DBT to existing and…
11619192922	5	1		2		1					Reinstate disability grant application; supervision and support to senior management to ensure TB and HIV stay on the radar while COVID19 is demanding most of their attention.	See above. Also- there should be a drive to get more people to test and start ART in light of COVID - not happening.
11619107239	6	0	Nurse	1		2
11619011439	4	2		5		3					Home delivery of medicines to TB patients who hitherto would have been required to visit the hospital. Phone consultations with medical personnel for TB patients when they fall ill.	Home delivery of medicines to patients and e consultations will be effective in minimizing these disruptions
11617645540	4	2		5		0	an international development company				Outreach,	Outreach
11616893657	5	1		0	Medical Laboratory Scientist	0	Public Health Infectious Diseases		Minimizing is although covid is within the TB facilities but have specific people responsible for covid and some responsible for TB it will make congestion and the workload manageable and easier to carry.
11616377620	2	2		6		8					Provide means of sending drugs to the sick patients
11616165078	3	2		2		8					1. Provide transport and food as part of the TB services
11616098272	3	2		5		1			Keep the TB work ongoing during COVID-19
11615555203	4	1		0	TB M&E OFFICER	4			In my country, TB patients have been supplied medicines. For the patients in intensive phase treatment, medicines have been supplied for two months and for those in continuation phase, medicines have been supplied until completion of treatment
11615539168	3	1		0	Clinical officer coordinating TB /HIV activities	1			Extension of period for refill of drugs
11615472855	3	2		6		8					Better testing for COVID at TB facilities so that there aren't healthcare associated outbreaks	Allow pharmacies to dispense medications for longer time periods so not as many refills are needed
11615430324	3	1		2		1					screen all the tb patients for covid	screen all hiv patients for covid
11615418394	4	2		0	Senior Registerd Clinical Officer	1					Giving supplies for more days	_Giving supplementsfor longer time _supply to health facilities to be increased _Pipes to be supplied to all CCC for issuing
11615382450	6	1		0	Professor of pulmonary	8
11615332255	3	1		2		4			The Medical team is conducting outreach programmes in the different districts to ensure patients have their medications and monthly support
11615262500	4	2		5		4			Need to reduce stigma about covid19 and associations with TB.
11615206052	3	1		1		4					health educate the patients	enable funds for PLHIV
11615150470	2	1		2		1					A hybrid screening tool for Tb and covid symptoms.	Have separate facilities for routine and acute care
11615130836	3	2		5		1			senstitization of the public that TB services remains available despite interuption by Covid 19 .
11615120147	2	1		6		6			For TB active case finding, CAR software and AI should be used to identify COVID & TB. Digital treatment monitoring solutions should be implemented.
11614941322	2	1		2		2			Monthly dispensing of medicines
11614920215	6	2		2		8					E-FACILITY FOR PASSES TO ATTEND HEALTH FACILITIES FOR TB PATIENTS	E-PASSES FOR ATTENDING HEALTH FACILITIES
11614800164	3	2		2		1					Easy the lockdown	Easy transport restrictions
11614630333	2	2		6		5			education campaigns to differentiate symptoms of covid vs tb to improve health seeking behaviour
11614615050	4	2		5		3			Follow up through phone, food grains support, contact examination, sputum microscopy with PPE
11614585275	5	1		5		4			Provide complete PPEs to heath workers especially Medical technologists. Provide more drugs to the patient like one month supply of drugs.
11614544652	3	1		0	project officer	6
11614490936	4	1		2		2				A meeting among the HIV providers and the government should be done to plan on the way forward. Patients have been on their own trying to find creative ways to access meds or services because the HC providers have been consumed by COVID-19 issues. The HIV Program need to assert their presence in the health community. We have had regular meetings prior to this pandemic, it should resume since ther…
11614408436	5	1		2		1			Provide phones for patient monitoring (telemedicine), continue scheduling suspected cases to define the diagnosis, differential diagnosis with stimulating collection of sputum tests (GeneXpert) beyond the 19 research COVID 19.
11614382723	6	2		0	Medical educator	3			PROVIDE BETTER KNOWLEDGE ABUT DECREASED ATTENTION TO TB
11614329130
11614252932	6	2		6		8					integrate COVID-19 screening and social distancing into TB programs	integrate COVID into HIV services
11613999233	5	1		0	TB Programmer -Nurse	4			The health care workers are currently conducting door to door refills of TB medicine and food packages for TB clients
11613908186	2	2		5		1			proper and continuous supply of medicine and diagnostic tools
11611917513	5	1		2		1					The field promoters are working more in the community than from the health facilities in monitoring patients and providing medication. The universal use of masks or scarves may help in reducing TB transmission.	There are people looking at social support reaching out through social media platforms
11611384057	2	2		5		5				Though the PLHIV are unable to come towards ART Centre, the health professional themselves are delivering ARV Pills from door to door.
11608883900	3	1		2		1					It is difficult to answer, but the diagnostics problems have to be resolved. More comunication about TB in media centers. The health hospital and facilities can not stop to attend TB patients or TB suspects.
11608796970	5	1		2		1			Provide more information for patients about COVID-19, provide other ways of communication between patients and tb service to avoid unnecessary consultations.
11608721923	2	1		2		1					Health services forgot about TB existence, I think that in this moment nothing can change it, but later a better awareness of the existence of tuberculosis must be reinforced to turn it a routinel hypotesis.
11608716997	4	1		6		8			To offer money to transportation of these patients to the outpatient clinic.
11608675168	4	1		2		1					phone consult, whats-app conversation (and TDO) with the patients	phone consult, whats-app conversation with the patients
11608649354	4	2		0	Mdrtb survivor and activist	3
11607533641	4	1		2		1			All TB patients receiving treatment in ambulatory regimen were advised to remain in isolation as far as possible to avoid a potential threat to their health - they all are receiving anti-TB treatment under VOT (video-observed treatment); All TB-suspects were tested for COVID -19, Also, to prevent the spread of infection in TB facility, all TB patients before hospitalization were tested for COVID-…
11607019751	2	1		2		1					Nothing	PPEs to health care workers and outreach clinics to reach patients in nearby homes so they don’t get to visit clinics which are one of high risk areas
11605885220	3	1		2		1					Educate patients, provide 2 month supply of meds for stable patients to reduced their exposure in health care facilities.
11605663576	4	2		2		7					Provision of incentives for TB patients
11604797755	4	1		6		8			Enhance home care based services especially for treatment support. However, this will not help with case detection
11604555710	5	1		6		1			keep suppling medicines and tests. I'm the responible for the TB team and we will be doing our jobs during the epidemic in presence, only COVID patients will be followed by phone
11604455721	4	1		2		1					Clinic visits to mw reduce, possible provide medicine for long duration for those who are stable	Social distance, health education on covid 19, reduced clinics visits
11604150611	4	1		6		1					focus on adequate drug supply communication to patients	all patients at my facility were rescheduled telephonic check in with patients is being done consent acquired from patients prior to sending WhatsApp messages, a dedicated clinic mobile phone for patient queries
11603877076	2	2		5		6			- Tele/Online consultation for patients - Home delivery of medicines - Joint screening of covid and TB
11603668493	3	2		5		1			1) İntensifing health education 2) Stop Carantine rejim
11602550970	2	2		0	Tb advocate	6					Its been done a lot and monthly supply for medication	Monthly supply
11601857269	4	2		5		6			NTP has provided instructions but unless we make it conducive for the patient to reach the health facility nothing much will happen. To begin with, nothing stops collecting sputa from a patient who is coughing and has fever and has reported for covid -19 testing.
11601664636	2	2		5		6					Spreading messages to patients about Covid 19 to ensure that they know well about the situation. Provision of drugs via community healthcare workers door-to-door visit. Make sure they come to the facility only whenever there are seriously ill or suffer abnormal signs and symptoms.	Same as measures that could be done in TB service provision
11601345538	1	2		1		1
11601204801	4	1		3		6					Trying to get names of diagnosed patients n have a clear guide on how to get contact details of patients and give them the contact number of the counselors, tb room
11601000875	2	1		2		5					Proper health education on COVID-19 and its differentials	Clients who are away from their primary facilities should be encouraged to access HIV services(ARVs, Viral load sampling) with ease in their current location. Providing adequate PPE for all HIV services staff
11600727025	3	2		6		4				-send out messages to HIV patients so that they seek treatment services within their localities - provision of PPE for health workers
11600563439	3	2		4		5						Reduced clinic visit by spacing their appointment dates, engaging community provision of ARVs
11600485399	5	1		6		8
11600420740	2	2		2		2					Separate TB facility	Separate facility or hotline & drug delivere
11600380692	3	1		4		6
11600324763	4	1		6		3				Continue with service as it is
11600299228	3	2		2		1					Ensure availability of N95 facemasks	Government to lift lockdown rules in a responsible manner
11600270691	3	1		5		1				well disruptions are there due to social distancing and Lockdown, patient are unable to access the facility, community testers currently screening COVID-19 however NPOs are currently testing at communities and shelters
11600255634	2	1		2		4					Implementation of compulsory use of face masks by TB patients as well as the general population with permission of their movements for their routine clinic visits.	Longer appointments as well as drugs should be given to HIV patients especially those that are apparently doing well.
11600253790	2	2		2		5				Currently, all Implementing Partners (IP) involved in the HIV control efforts in the country, have prepared contact lists of IP contact persons across states to facilitate clients' access to services, for clients resident in a state different from where they pick up drugs.
11600006634	4	1		6		6						Introduced psychosocial support through phones
11600002547	3	2		5		6				Design local context strategy including home visit care
11599602990	2	2		6		5			Provision of personal protective equipment to healthcare facility, supply of anti-TB medicines in right amount, availability of laboratory kits, community mobilization for active case finding, and providing non-stigmatized environment in healthcare facility could enhance TB care and services.
11599573722	5	3		2		6					Relax lockdown, provide palliatives
11599403797	4	2		0	Non governmental partner supporting governments	3					Outreach services to patients on treatment Screen for COVID and TB in vulnerable population and/or in cases of OCVID and their contacts
11599249251	5	2		5		1			A.Diagnosis (safer specimen transportation mechanisms) irrespective of cost-concerns B. Treatment: Full course to patients' home Treatment adherence: Family DOT and digital adherence tools
11598996245	2	2		4		3				Well government or well meaning bodies should provide PPE
11598162143	4	2		4		5					GIVEN MORE DRUG TO CLIENT TO REDUCE HODPITAL VISIT FREQUENCY	Taken Drug to Houses of PLWH
11598024779	2	2		2		1					telemedicine
11597834377	4	2		6		6			Digital communication should be put in place between health care provides and patients on long duration care like TB
11597532755	3	1		2		4					Use of telemedicine to attend to TB patients and an organised system to enable them access their medications.	Providing alternative means to access services and medications.
11597526564	2	2		2		1
11597328878	3	2		6		0	Research institution		Planning the clinics such that patients come in batches, have a shorter waiting time, with fewer people waiting, and allowing for appropriate physical distancing, and considering the possibility of Self Administered Treatment, especially for patients who have successfully completed the intensive phase of treatment.
11597180143	2	2		2		1					Prefer not to answer	The protocols that have been introduced is helping us to face the challenges that Covid19 brought to our workplace...
11597128863	3	2		5		6					Provide Multi-month TB drugs to clients Conduct TB counselling on over the phone for clients with phones Set up community drug pick up or establish drug pick up points. Clients with complaints can call in via mobile phones. Set up out-door consulting points after screening and triaging for COVID-19 Integrate food supplements into Multi-month prescription and drug pick up/ delivery strategies	Provide clients with 6 months ARV drug refills Establish ARV drug pick up points Set up drug delivery systems (home delivery) remote adherence services via mobile phones for clients with Phones Fast track clients who attend services in person (reduce time spent in the hospital Provide Viral load services to clients 1-2 months left before they become eligible for such services
11596577120	2	2		4		6				Provide a mechanism for patients to get their refils from other health facilities or deliver drugs at home. Institute physical distancing for patients in the hospitals, provide more PPE for the healthcare workers
11596483894	3	2		0	Program manager, Medical Doctor	0	UN agency			1. PPE should be provided to Health workers 2. IPC training for Health workers and patients receiving services 3. Information provided to patient and general public on steps to take to protect themselves especially when visiting health facilities. 4. Develop guideline on Differentiated care including multi-month scripting, community dispensing of ARVs etc
11596309806	2	2		2		1					Working in the infectious diseases department we typically see the more complicated TB cases, this service had taken a temporary backfoot, as all our attention and limited staff were tasked to preparing our community, hospital and staff for the outbreak and out patient testing. We have not closed the ID clinic completely, but limiting the number of cases for the day and giving longer follow up da…
11596302936	3	1		6		8			Home delivery of medication Telehealth
11596294434	3	1		5		4			1.Stigmatixation of Covid 19 must stop sinve TB and Covid have similar symptims 2.Test results should be released earlier for Covid suspected cases to pave way for TB to be carried out 3.personal protective equipments should be made available in facilities such that TB test during this Covid Era can be carried out
11596160827	2	2		0	Drtb patient advocacy	6					Be aware of the gorvement rules	Keep safe
11596073685	3	1		3		3				They need to create awareness out side the facility as patient waiting to be seen about covid19
11595995949	3	1		2		5				There has been some education around importance of ART which is helpful. The clinic tried home delivery of art to stable patients - but due to stigma / incorrect addresses this wasn't feasible. We need more education to communities around TLD - so we can switch patients before stock outs of TEE. But big limitation is consent counselling for women / contraception/ntd's.
11595910804	3	1		2		1					Clear direction and guide to be placed	TB and HIV are essential services and need to give due attention while mitigating COVID.
11595576710	2	2		5		6				In Myanmar, there is no treatment interruption of HIV infection as we provide multimonth ART dispensing to all patients.
11595553299	5	2		5		7				Implementing the MOH released guidelines on service delivery within COVID context and cascading the implementation to all health facilities and communities
11595418548	3	2		5		6				Home visits can reduce access shortages
11595412741	3	2		5		6				ensure sufficent PPE for HCW, have proper IPC measure (screening and triage points to identify suspects)
11595398222	4	1		1		1						It is done already for COVID-19 and HIV services(in hospital has divided into two parts as well as measure protection for clients to access health care service).
11595365604	4	1		2		1				allow normal service to continue
11595336182	3	2		2		6
11595297605	3	2		5		6			Increased awareness of both TB and COVID, increased home based treatment option, better infection control measures.
11595294279	3	2		1		6					provide more supplies to minimize movement	health information dissermination to ensure continued medical support
11595286272	2	2		5		6					Teleconsultation with more drug supply for TB cases and more centre for sputum collection to screen new cases.	Teleconsultation with more drug supply
11595249356	2	1		2		6			All healthcare workers needs to be reinforced on importance of continuity of TB quality services. Ministry of health to ensure supply chains and priority track for TB patients. To have decentralized centers for DRTB patients for drug distribution
11594959290	2	1		6		8			Provide additional funding for TB patients to enable them to fulfil their basic needs and access the healthcare facilities. Add the number of healthcare providers. Conduct TB counselling via online media.
11594109239	3	1		2		1				maintain the opportunity for testing, do not interrupt treatment provision, preferential care for new patients, dropouts or HIV-related symptoms
11593550552	3	1		6		8			The ministry of health can provide a clear protocol for TB management during the pandemic and recruit more health care workers or volunteers (doctors, nurses, lab technicians, etc) to overcome human resource shortages. TB research facilities can share their experiences in managing airborne infectious diseases. Access for patients' consultations should be made available (by phone or video call or …
11592464884	3	1		5		4			Allow special permit and support for TB patients'transport, phase out use of TB labs for COVID-19 testing, modify standards of TB services such as accepting reduced patient visits as new normal
11592422580	2	2		6		1					- Use of phone visits and consultations. - Self Administered Treatment instead of DOT	Longer duration prescriptions
11592250098	5	1		6		5				- guidance and support for movement of PLWHIV to their registered support health facilities - PPE, incentives (risk allowance) and support (transport, communication) of frontline HCW to be able to attend to COVI-19 activities without compromising routine HIV duties -
11592179555	5	1		4		8			Essential services should be ring fenced and protected to ensure uninterrupted supply of drugs/ reagents. Safety precautions implemented to ensure safety of patients and care providers. Access to medicines should be ensured including through home delivery services. Patients needing access to health care should be exempted from restriction of movements.
11591974140	2	1		2		1					More staff needed Low morale with nurses sometimes
11591914819	3	2		6		8				Ensure supply chain is not disrupted, Monitor the COVID-19 status among HIV patients.
11591817183	2	1		2		1					Ease lockdown restrictions	Ease lockdown restrictions
11591535284	3	2		5		5					nothing appropriate is done
11591312672	6	1		5		5			Maximum services should be provided at the door step of patients
11591110283	3	1		0	Public healthcare professional	4					Door to door services for the patients. sputum transport mechanism for f/up smears.	PPE for doctors serving in the health care facility.

## Sheet: control measures
Respondent ID	Start Date	End Date	What is your age?	What is your gender?		Which of the following best describes the role you work in?		What type of organisation do you work in?		Which country are you providing information about?		Please select whether you would like to answer questions on TB, HIV or both	Since COVID-19, what control measures have been implemented by the government and how has this impacted TB health services? (examples: reduced transport, movement restrictions, etc)	Since COVID-19, what control measures have been implemented by the government and how has this impacted HIV health services? (examples: reduced transport, movement restrictions, etc)	Since COVID-19, what control measures have been implemented by the government and how has this impacted TB health services? (examples: reduced transport, movement restrictions, etc)	Since COVID-19, what control measures have been implemented by the government and how has this impacted HIV health services? (examples: reduced transport, movement restrictions, etc)		Code 1	Elaboration	Code 2	Elaboration	Code 3	elaboration
			Response	Response	Prefer to self describe:	Response	Other (please specify)	Response	Other (please specify)	Response	Other. Although this survey focuses on LMICs, if you would like to give us information about a specific High Income Country, use this space.	Response	Open-Ended Response	Open-Ended Response	Open-Ended Response	Open-Ended Response	1. Widespread restrictions movement restrictions (curfew) lockdown masks reduced transport social distancing letters for essential workers or patients 2. facility specific hand washing/masks /social distancing facility closed longer doses of medication health facility turned into covid centre
11756755796	2020-07-03 13:24:28	2020-07-03 13:28:51	2	1		2		1		106		2		Movement restrictions				widespread measures	movement restrictions
11756700900	2020-07-03 12:50:19	2020-07-03 13:07:06	3	1		5		6		69		3			Patient to have face mask Wash hands on arrival to facility Social distance	Safety		facility specific	face masks	widespread measures	social distancing
11756681623	2020-07-03 12:47:26	2020-07-03 13:00:00	3	2		2		6		47		1	State of public emergency which impacted transportation and income					widespread measures	reduced transport
11756552454	2020-07-03 11:40:19	2020-07-03 12:31:08	4	2		3		6		147		3			Movement restrictions because of work letters to travel and unavailability of public transport	Reduced transport it not enough and movement restrictions letters to travel with authorities on road block saying they can't read travel documents provided		widespread measures	reduced transport
11755856371	2020-07-03 03:29:01	2020-07-03 03:43:32	3	2		4		5		93		3			reduced transport within the city and inter-cities	Within city and inter-cities transport reduction		widespread measures	reduced transport
11754985467	2020-07-02 20:32:45	2020-07-02 20:36:29	4	2		2		2		104		2		Reduction of transportation				widespread measures	reduced transport
11754643651	2020-07-02 18:35:44	2020-07-02 18:47:48	3	1		4		2		60		2		Movement restrictions, travel issues				widespread measures	movement restrictions
11754630347	2020-07-02 18:31:32	2020-07-02 18:39:53	2	1		6		8		147		2		Limited public transport means patients have difficulty travelling to the clinic				widespread measures	reduced transport
11754573796	2020-07-02 18:11:09	2020-07-02 20:12:56	3	2		2		1		18		3			Physical distancing	Physical distancing, reduced access to social care
11754488005	2020-07-02 17:41:09	2020-07-02 18:42:17	3	1		6		0	Research board	147		3			The government want people to produce letters which shows that they are of essential services, hence this minimize migration of people			widespread measures	letters for essential workers/patients
11754470677	2020-07-02 17:36:02	2020-07-02 17:52:24	4	2		5		6		120		3			movement restrictions to essential travel or requiring covid test or q14 certificate	movement restrictions to essential travel or requiring covid test or q14 certificates		widespread measures	movement restrictions	widespread measures	social distancing
11754335997	2020-07-02 16:53:49	2020-07-02 17:02:27	3	1		0	Advocacy manager	6		92		3			Monthly supply, social distancing, community DOT reinforced	3 month supply, CAG, community ARVs refill		facility specific	longer doses of medication
11753777615	2020-07-02 14:02:37	2020-07-02 14:19:46	4	1		5		5		119		3			Lockdown but did not impact access to healthcare facilities. Bigger issue is systems set up at public health facilities to reduce patient numbers inside facilities.	Lockdown implemented but patients were still free to visit health facilities.		widespread measures	lockdown
11753719217	2020-07-02 13:44:54	2020-07-02 14:26:12	2	2		2		6		99		3			Lockdown/ reduced transportation, restrictions in movement of materials and consumables	Lockdowns and movement restrictions have affected transportation of the patients to hospital. Also, it has affected movement of drugs and consumables to the hinterlands for distribution to the hospital and case managersm		widespread measures	lockdown	widespread measures	reduced transport
11753448516	2020-07-02 12:10:29	2020-07-02 12:18:31	3	2		5		1		118		1	A part of this hospital especially the admission unit is closed and tarsformed to COVID centre..					facility specific	health facility turned into covid centre
11753321983	2020-07-02 11:16:53	2020-07-02 11:24:24	3	2		6		8		138		1	Reduced transport, covid19 testing before hospitalisation					widespread measures	reduced transport
11753097944	2020-07-02 09:38:45	2020-07-02 10:44:00	2	2		2		3		24		2		Movement restrictions, compulsory face mask. Movement restrictions prevent HIV patients from coming to the hospital. Compulsory outdoor face mask makes people without mask to rather stay at home				widespread measures	movement restrictions
11749460909	2020-07-01 09:33:33	2020-07-01 10:09:11	2	2		6		3		46		3			movement restriction	Movement restriction		widespread measures	movement restrictions
11746381006	2020-06-30 14:55:28	2020-06-30 15:03:57	2	2		6		2		46		1	Physical distanciation Reduced transport Lockdown Movement restriction					widespread measures	reduced transport	widespread measures	lockdown
11745792064	2020-06-30 10:22:10	2020-06-30 12:41:10	5	2		6		6		76		3			Movement restrictions - no travel between Counties Curfew: 15.00-06.00 Social distancing Wearing of face masks	Movement restrictions Social distancing Compulsory wearing of masks		widespread measures	movement restrictions
11740584918	2020-06-29 08:50:04	2020-06-29 08:57:27	3	2		0	Project Coordinator-TB Program	6		102		1	Lock Down, movement restrictions. Non availability of transport					widespread measures	lockdown	widespread measures	reduced transport
11738088304	2020-06-28 09:15:14	2020-06-28 09:49:24	4	2		5		1		24		3			Fear of movements in public transport	movement restrictions,		widespread measures	movement restrictions
11734135545	2020-06-26 15:13:13	2020-06-26 15:26:55	2	2		5		1		118		1	Evacuation of TB wards to prepare for COVID-19 overflow Outpatient treatment for TB patients denied critically ill TB patients care they used to get at hospitals					facility specific	health facility turned into covid centre
11733510989	2020-06-26 11:43:54	2020-06-26 11:52:43	2	1		0	Primary counsellor and HIV rapid tester	6		147		2		ART patients were asked to produce their health records as passes.				widespread measures	letters for essential workers/patients
11733495211	2020-06-26 11:37:55	2020-06-26 11:43:50	3	1		1		6		147		2		Reduced transport made it difficult to travel to health facilities and hence led to some clients defaulting.				widespread measures	reduced transport
11733447845	2020-06-26 11:16:34	2020-06-26 11:26:06	6	2		0	program Manager	6		100		3			transport and lock down	lock down		widespread measures	lockdown
11733066970	2020-06-26 08:03:09	2020-06-26 08:11:52	6	1		5		0	not for profit NGO	100		1	reduced transport. lock down					widespread measures	reduced transport
11733007960	2020-06-26 07:24:32	2020-06-26 07:37:37	3	2		5		3		100		2		The Government impose lockdown they closed everything the HIV patients directly face problem				widespread measures	lockdown
11732948992	2020-06-26 06:39:40	2020-06-26 06:55:09	4	2		5		3		100		1	Due to lockdown reduced transport. Due to COVID 19 , people do not prefer go to doctor due to social stigma , having sign and symptoms of TB , because they think COVID 19 has the same signs					widespread measures	lockdown	widespread measures	reduced transport
11732939932	2020-06-26 06:30:29	2020-06-26 07:21:18	3	1		5		6		100		1	Partial or complete lock downs, restricted movements, non availability of public transport
11732929669	2020-06-26 06:22:55	2020-06-26 06:47:47	3	2		6		8		60		3			Movement restirictions	movement restrictions
11732452260	2020-06-26 01:52:49	2020-06-26 01:54:55	2	2		6		5		61		3
11731468733	2020-06-25 20:20:03	2020-06-25 20:42:20	6	2		0	APS	7		24		2		Movement restrictions
11731416933	2020-06-25 20:06:59	2020-06-25 20:39:53	2	1		1		1		24		2		Actually the government is solidly supporting healthcare workers by providing them with fear materials such as facemasks, hand sanitizers though not sufficient. The government have also provided taps for hand washing at the entrance to the hospital and also testing of temperature of everyone visiting the health facility. The government have also provided free testing to those presenting with symp…
11731334039	2020-06-25 19:47:14	2020-06-25 19:48:52
11731272270	2020-06-25 19:30:04	2020-06-25 19:31:49	2	1		2		1		24		3
11730457880	2020-06-25 15:53:22	2020-06-25 16:09:53	2	1		2		8		24		3			Barrier measures as specified by the WHO,no direct impact on RB patients.	Barrier measures as specified by the WHO
11730353478	2020-06-25 15:26:20	2020-06-25 15:35:08	2	1		6		5		79		3
11730313094	2020-06-25 15:18:24	2020-06-25 15:19:09
11730203601	2020-06-25 14:49:04	2020-06-25 15:02:04	2	1		0	Laboratory supervisor	1		124		1	Total lockdown
11729093496	2020-06-25 08:37:48	2020-06-25 08:43:37	2	1		4		4		69		1	Provision of masks for health care workers
11729078679	2020-06-25 08:32:14	2020-06-25 08:35:12	2	1		6		5		147		2
11728900975	2020-06-25 07:27:25	2020-06-25 07:34:02	2	3		4		2		134		1	Transport
11728807662	2020-06-25 06:58:09	2020-06-25 06:59:56	1	2		5		1		100		1
11728770802	2020-06-25 06:29:41	2020-06-25 06:36:01	2	2		0	Citizen member	3		100		1	Tansport and movement issue
11728749372	2020-06-25 06:12:22	2020-06-25 06:23:19	3	1		2		4		137		1	transport restrictions made it hard for patients and medical workers to move
11726856724	2020-06-24 17:34:49	2020-06-24 17:38:43	2	2		2		2		100		3
11726846246	2020-06-24 17:25:49	2020-06-24 18:01:22	3	0	Iam abdinasir iam working TB hospital	3		3		118		1	Reduced transportion personal distances hands hygiene
11726437531	2020-06-24 15:40:01	2020-06-24 17:27:59	2	2		2		1		118		1	Movement restrictions Closing borders More care shifted to covid 19
11726384592	2020-06-24 15:24:42	2020-06-24 15:28:39
11725854989	2020-06-24 12:43:28	2020-06-24 12:51:51	2	2		4		1		118		1	Lockdown Distribution of mask Handwashing
11725846209	2020-06-24 12:41:45	2020-06-24 12:42:19
11725820165	2020-06-24 12:27:00	2020-06-24 12:32:13
11725814935	2020-06-24 12:29:35	2020-06-24 12:40:28	3	1		6		4		48		1	Several rules for social distancing including full lock-down at some time period.
11725758365	2020-06-24 12:07:15	2020-06-24 12:16:20	3	1		6		4		100		1	Lockdown has impacted patients movement and also TB labs are used for COVID
11725690995	2020-06-24 11:40:49	2020-06-24 11:54:14	3	2		4		4		69		3			lockdown of hotspots, movement restriction to and from hotspots, mandatory requirement to wear masks , closure of resturants, bars, religious institutions, schools etc. The first days of these measures were met with confusion, therefore services were disrupted in most health care facilities, with exception of emergency services. Most health care workers stayed home, and TB clinics were closed. Th…
11725602576	2020-06-24 11:02:33	2020-06-24 11:09:52	5	2		2		1		118		1
11725585084	2020-06-24 11:00:23	2020-06-24 11:04:24	1	2		4		4		118		3
11725566356	2020-06-24 10:52:53	2020-07-02 06:50:21	4	3		0	I am managing all activist in our programme mme	1		118		3
11725551053	2020-06-24 10:47:07	2020-06-24 21:20:18	3	2		0	Public health	1		118		1	Movement restrictions and mobilize communities
11725472000	2020-06-24 08:49:48	2020-06-24 10:12:48	3	3		4		2		18		1	ooo
11725246915	2020-06-24 08:07:35	2020-06-24 08:08:32
11725239175	2020-06-24 08:02:26	2020-06-24 08:10:59	4	1		0	Public health Specialist	0	Freelance Advisor	60		3			Complete lockdown resulting in reduced access to health care facilities utilities, travel restrictions, access to lab services, affordability of food	Complete lockdown, travel restrictions
11722518221	2020-06-23 14:39:54	2020-06-23 14:50:39	6	2		2		2		100		1	Fear of Corona
11722020803	2020-06-23 11:45:43	2020-06-23 11:49:52	2	2		5		1		118		1
11721852947	2020-06-23 10:25:15	2020-06-23 10:56:23	3	1		6		8		118		3			The closure of TB care/health facilities due to lockdowns or stringent social facilities had affected the ways in which TB care is delivered/provided to patients, particularly in settings with already weak health systems.	Reduced/restricted disrupted access to basic (i.e., transport, care facilities.
11721682862	2020-06-23 08:51:24	2020-06-23 08:58:49	2	2		5		3		60		1	1. Lockdown - Access to public and private providers as transport is shut down, though slowly it is reopening 2. NTP - Orders have been given to ensure TB medicines shortage should not be there in the public facility
11715642814	2020-06-20 15:37:28	2020-06-20 15:47:08	3	1		2		1		147		1	reduced transport, movement restrictions
11714758895	2020-06-20 01:58:21	2020-06-20 01:59:29
11714554693	2020-06-19 23:46:51	2020-06-19 23:53:17	3	2		0	Alternative Therapist	0	Independent	87		3
11713600869	2020-06-19 18:00:17	2020-06-19 18:07:52	3	2		5		4		50		3			Transport, lock down and jobs	Lockdown transport
11713203549	2020-06-19 15:53:17	2020-06-19 16:01:00	2	2		2		8		60		3			Reduced transportation.	reduced transportation, movement restrictions
11713160695	2020-06-19 15:40:41	2020-06-19 15:41:13
11709636409	2020-06-18 15:36:04	2020-06-18 15:53:06	5	1		5		1		147		2		-Reduced transport, movement restrictions - makes it harder for patient to pop into the clinic whenever they want to, Some may have chosen to be locked down in another town or city to be with family members. - multi month dispensing means patients stay longer without seeing their health provider, might be a problem for those who develop symptoms as they might feel they have to wait until they nee…
11708535570	2020-06-18 08:30:11	2020-06-18 08:40:26	2	1		2		1		72		3			movement restriction	movement restrictions
11707153133	2020-06-17 21:28:12	2020-06-17 21:37:49	3	1		2		1		147		3			Lockdown
11707149942	2020-06-17 21:28:13	2020-06-17 21:29:40	3	2		2		8		147		3
11707136091	2020-06-17 21:23:17	2020-06-17 21:24:53	3	1		2		1		147		3
11703010378	2020-06-16 19:27:44	2020-06-16 19:30:43	3	2		2		1		99		3
11696781010	2020-06-15 00:42:12	2020-06-15 01:03:20	4	2		5		1		124		3			Movement restrictions Prioritization of visit to health care center to emergency cases Closure of public transportation The abovementioned measures has impacted TB services by reduce acces for suspects to TB health care centers for diagnosis	Movement resrictions, reduced transportation, prioritization of visit to health center to only emergencies.
11694678626	2020-06-13 17:19:25	2020-06-13 17:59:48	4	2		4		1		99		3			Health care givers run short shift : To avoid overcrowding. To make max use of PPE that in short supply. Fewer patients get service.	Health staff running short shift, not having enough PPE, trying to avoid crowd, fear of getting infected etc
11691462074	2020-06-12 13:54:03	2020-06-12 13:56:51
11691398305	2020-06-12 13:35:03	2020-06-12 13:40:42	3	1		2		1		79		3			Increased cost of transport	Increased transport cost
11691193461	2020-06-12 12:16:44	2020-06-12 12:26:43	3	1		6		8		5		2		Restrictions in the circulation, particularly between different districts have precluded patients to attend the hospital's they regularly attended. For example if the patient lived in one district and the hospital is in the neighbour district
11690952547	2020-06-12 10:19:39	2020-06-12 10:34:39	4	2		6		0	Research Institute	24		2		Reduced transport
11690739265	2020-06-12 08:36:27	2020-06-12 08:38:44	2	2		5		6		93		2		reduced transport, movement restrictions
11690699625	2020-06-12 08:11:37	2020-06-12 08:23:40	2	2		6		1		137		1	Restricted movement
11690635919	2020-06-12 07:33:33	2020-06-12 07:37:15	2	2		4		3		100		1
11690479307	2020-06-12 05:39:40	2020-06-12 06:02:45	3	2		2		1		115		3			Restriction of movement: interdistrict lock down, curfew and closure of borders.	Movement restrictions: interdistrict lock downs, curfew, reduced the number of passengers
11689612456	2020-06-11 22:54:32	2020-06-11 22:55:02
11687987374	2020-06-11 15:02:37	2020-06-11 15:23:56	1	2		0	As a District Field supervisor	6		100		1	Physical distancy, face mask
11687300684	2020-06-11 11:02:44	2020-06-11 12:11:46	4	1		2		8		100		3			public transport was stopped. private transport more expensive. clinics were spaced out and appointments over phone delayed. some did not have smart phones for telemed.	all of above plus minimal clincis and so longer waiting lines.
11685935328	2020-06-10 23:32:07	2020-06-10 23:32:50
11685534024	2020-06-10 21:09:21	2020-06-11 22:40:38	4	1		6		4		99		1	Inclusion of State TB Control Programme Managers in COVID-19 Response Team
11684571533	2020-06-10 16:43:58	2020-06-10 16:57:51	2	2		3		1		115		3			Movement restriction	Increase in drug refill Increase in awareness sensitization
11683654234	2020-06-10 12:22:12	2020-06-10 12:36:00	2	2		2		3		115		3			Restrictions of movements Reduced transport means Mandatory face mask	Restrictions of movements Reduced transport Lockdowns
11683553022	2020-06-10 11:47:38	2020-06-10 12:01:55	3	2		2		1		115		3			Multi months drug distribution to reduce frequency of visit to facilities	Multi months drug distribution and only facility testing and PITC
11683271188	2020-06-10 09:44:43	2020-06-10 10:00:34	3	2		5		1		122		2		reduced transport, movement restrictions, contact tracing boarder Closure
11683128462	2020-06-10 08:36:56	2020-06-10 08:47:16	3	1		5		3		137		1	suspension on public and private transport movements and gatherings restrictions
11683074154	2020-06-10 08:06:21	2020-06-10 08:19:15	3	1		0	Double role as both researcher and manager of programme	3		137		1	We had a 2 months lockdown period where all public transport was banned. This affected patients in several ways a) they were unable to work and so could not earn money (most patients live hand to mouth); and they were unable to access public transport so could not come to the health facility to pick up their drugs.
11681184473	2020-06-09 19:04:08	2020-06-09 19:14:10	3	1		2		1		100		3			Lock down, No public transportation facility, Inly 2 persons can travel in private cars, movement restrictions.	Lock down, no public transport
11681171104	2020-06-09 19:00:59	2020-06-09 19:06:16	2	2		0	laboratory	4		137		3			reduced transport, movement restrictions	reduced transport, movement restrictions
11681034183	2020-06-09 18:21:50	2020-06-09 18:27:55	3	1		0	counsellor	0	UNFPA/ City of Harare	147		3			they managed to provide transport for health providers	NGO support patients living with HIV by providing transport to health providers and recruitment of new health providers
11680125646	2020-06-09 14:24:51	2020-06-09 14:29:58	2	2		3		2		100		1	Social Distancing, Smart Lockdown, Compulsory face mask at public places
11679716524	2020-06-09 12:04:03	2020-06-29 20:34:37	3	1		6		8		103		1
11679469453	2020-06-09 10:15:14	2020-06-09 10:27:12	3	2		5		5		146		3			Halt collection of sputum for TB investigation unless require PPE are used.	Reduce the number of patients coming to the clinic. Instead call all HIV patients and give them 6 months drug supply
11679442410	2020-06-09 10:03:05	2020-06-09 10:09:27	1	1		1		1		147		3			The government has allowed all patients for re-supply of drugs to access the hospital and to travel without a specific letter but just by showing their medical record	The health care team now record all patients who has come for their re-supplies and they call all the patients who have not come to hear their reasons and solve problems to prevent defaulting.
11679430052	2020-06-09 09:57:01	2020-06-09 10:02:01	3	2		1		1		147		3			Reduced transport/movement restrictions has led to some patients defaulting treatment	Reduced transport/movement restrictions led to some patient defaulting treatment
11679248732	2020-06-09 08:18:39	2020-06-09 08:39:00	2	1		2		1		100		3			Reduced trabsport......closure of private sector...reduced no of beds and ventilators	Reduced transport...reduced no of beds and ventilators and red no if health care workers
11679241473	2020-06-09 08:17:43	2020-06-09 08:25:17	2	2		2		1		100		1	Lockdown .. movement restriction .. safety precautions like masks making it compulsory
11679129875	2020-06-09 07:15:25	2020-06-09 07:15:55
11679120129	2020-06-09 07:09:40	2020-06-09 07:13:00	4	2		6		4		43		3			Movement restrictions
11679088743	2020-06-09 06:50:38	2020-06-09 07:11:28	2	1		5		6		140		3			Reduced transport/ level seat; compulsory face mask for all clients;	Reduced transport/ level seat, compulsory face mask,
11678055573	2020-06-08 22:22:03	2020-06-08 22:33:09	3	2		2		1		123		3			Most hospitals are out of service	There is no public transportation
11677705397	2020-06-08 20:19:34	2020-06-08 20:40:42	3	1		5		6		137		3			The Lock down with lack of transport for clients and health care workers; increased screening at facilities integrated with TB screening improved case notification at some facilities; halt on community gatherings affected community outreaches and contact tracing.	Lock down with movement restrictions; social distancing yet most HIV clinics are crowded; use of masks but clients cannot afford them
11676685792	2020-06-08 15:19:44	2020-06-08 15:27:17	4	2		2		8		100		3			Lockdown led to difficulty in coming to the hospital	Because of the lockdown patients from other cities have not been able to travel to Karachi. Also they have not been able to pick requisitions for lab tests.
11676676455	2020-06-08 15:16:53	2020-06-08 15:24:02	4	1		2		8		137		3			movement restrictions	lifting travel restrictions for health care providers;remote access for health care providers to the data base for patient care.
11676411745	2020-06-08 12:01:10	2020-06-08 14:10:21	2	1		6		8		147		2		1. Reduced transport 2. Face masks made necessary in public spaces 3. Movement restrictions
11676274011	2020-06-08 13:18:56	2020-06-08 13:24:25
11676130813	2020-06-08 12:28:07	2020-06-08 12:45:31	3	2		4		1		137		1	Lockdown
11676119602	2020-06-08 12:28:02	2020-06-08 12:40:56	3	2		0	Laboratory	1		137		1	Mandatory wearing of face masks for all TB patients and healthcare providers
11675968544	2020-06-08 11:37:04	2020-06-08 11:41:22	4	2		0	Epidemiologist working as a TB Specialist	4		137		3
11675968034	2020-06-08 11:37:01	2020-06-08 11:59:18	2	2		0	Policy maker	4		137		3			Lock down measures; including temporary closure of public and private transport, restricted movements of non essential providers, limited health care providers at public health facilities	Reduced transport and restricted movements among others
11675735673	2020-06-08 10:07:45	2020-06-08 10:20:01	5	1		2		1		106		3			compulsory masks, reduced transport, movement restriction for 1 months, hand hygiene	since our unit is treating TB+HIV occasionally I do not know about that
11675719558	2020-06-08 09:57:14	2020-06-08 10:18:28	3	2		1		8		79		3			Movement restrictions and lack of transportation money to and from health facilities	Reduced transportation
11675669657	2020-06-08 09:40:26	2020-06-08 09:51:59	4	2		2		3		93		2		the Thai/Burma border is closed currently
11675538229	2020-06-08 08:44:42	2020-06-08 08:52:02	2	2		2		1		130		3
11675418458	2020-06-08 07:48:12	2020-06-08 07:48:39
11672442918	2020-06-06 14:33:44	2020-06-06 14:34:31
11672237674	2020-06-06 12:03:59	2020-06-06 12:13:16	3	1		3		5		100		3			Lockdown and social distancing	Restriction in free movement and lockdown
11672228270	2020-06-06 11:55:31	2020-06-06 12:13:14	2	2		6		5		100		1	Banned transport, gathering restrictions, closure of health facilities. People unable to reach health facilities due to reduction of transportation.
11672219307	2020-06-06 11:49:08	2020-06-06 12:05:52	4	2		4		3		100		3			Reduced transport	Restrictions on movement
11672215139	2020-06-06 11:44:42	2020-06-06 16:18:56	3	1		3		3		100		1	the government has implemented various restrictions in terms to control COVID 19 epidemic in terms of locked down and movements of the peoples and has implemented various SOP's to have better control .due to these restrictions and SPO's it is really hard to move easily from place to place and be in contact with the health care providers and patients/
11671483785	2020-06-06 01:02:59	2020-06-06 01:06:14
11670009464	2020-06-05 16:05:55	2020-06-05 16:11:57	2	1		6		3		60		1	Reduced public transport facilities and containment zones
11667459759	2020-06-04 21:22:36	2020-06-04 21:39:03	4	1		2		1		104		3			Movement restrictions and reduced transport service	Lockdown or movement restrictions
11667425533	2020-06-04 21:12:25	2020-06-04 21:22:22	3	1		2		1		140		3			Limitations of public transport had lead to difficult in access to transport to health facility
11667245302	2020-06-04 20:18:03	2020-06-04 20:20:34
11665993601	2020-06-04 15:02:22	2020-06-04 15:14:26	4	2		6		5		71		3			reduced transport, movement restrictions	reduced transport, movement restrictions
11665736414	2020-06-04 13:54:12	2020-06-04 14:06:08	4	2		2		8		43		1	movement restriction reduced transport
11664967923	2020-06-04 08:00:20	2020-06-04 08:21:13	4	2		5		6		43		1	1. restriction in movement and 2. reduction in person loding capacity of vehicles which increased transportation fee 3. Shift of resources ( N95 masks from MDR to COVID 19 centers 4. assigning of health workers (program officers or clinicians ) in covid19 response and in quarantine/isolation centers
11664924538	2020-06-04 07:29:59	2020-06-04 07:37:39	3	2		2		1		108		3			Reduced transport	Reduced transport
11664815555	2020-06-04 06:08:51	2020-06-04 06:25:19	2	1		4		7		60		3			travel restrictions
11660788343	2020-06-03 05:06:18	2020-06-03 05:23:15	3	1		6		6		93		3			Some active case finding and community awareness raising activities have been stopped due to the lockdown and movement restriction. Also, monitoring and supervision visit were impossible and it was done by phone.
11658014033	2020-06-02 11:05:14	2020-06-02 13:51:23	2	1		0	Epidemiologist and programme implementer	6		119		3			South africa has had extremely strict lock down measures so this might have had an impact on individual health care seeking behaviours. Additionally, the health promotion messaging has been solely focused on COVID-19 and staying at home to save lives unless you are presumed to have COVID-19 so I think this has impacted peoples understanding of what might even constitute as an essential health car…	See previous resonse on the lock down measures in South Africa.
11657673753	2020-06-02 11:19:59	2020-06-02 11:26:48	3	1		0	Public health specialist	6		100		3			Lockdown implemented so very difficult for people to commute and many primary and even secondary healthcare facilities were closed
11657454671	2020-06-02 09:45:07	2020-06-02 10:41:02	2	2		0	Foundation providing information and support for TB and HIV patients	0	charity/non-profit organisation	125		3			movement restrictions which required every citizen to have a letter of permission for them to reach health facilities in town. Reduced transport services with a sitting capacity of 70% from normal passenger loads, this made it difficult for patients to travel to health care facilities. Some areas transport operations stopped because the 70% mandatory rule was not profitable for them. Mandatory we…	Reduced transport which has caused other patients to walk long distances and some default because of the long distances to health facilities. Movement restrictions which demanded patients to have permission from community leaders. Shortage of drugs because of import and export restrictions in the country.
11657004272	2020-06-02 05:31:54	2020-06-02 05:39:47	3	2		5		5		130		1	No public transport Clinics moved to accomodate COVID facilities
11656044867	2020-06-01 21:56:39	2020-06-01 21:58:20	2	1		0	TB survivor	0	NGO	119		1
11655486847	2020-06-01 19:02:06	2020-06-01 19:12:03	2	2		2		1		43		3			Accessing transport services keeping physical distance is much harder	Accessing transportation keeping physical distance has been a struggle for patients.
11654292793	2020-06-01 13:12:42	2020-06-01 13:21:45	4	2		5		3		100		1	movement restrictions.Lock Down
11654288234	2020-06-01 13:11:30	2020-06-01 13:28:07	3	2		5		3		100		1	Lock down, Dispose off used tissues immediately, Avoid large gatherings, Avoid spitting in public places.
11654219640	2020-06-01 12:44:14	2020-06-01 12:51:26	1	1		2		2		24		3			None that disturb them here	None
11654047163	2020-06-01 11:15:23	2020-06-01 11:16:54
11654043985	2020-06-01 11:12:47	2020-06-01 11:25:35	5	2		2		1		0	Bangladesh	3			Movement restriction, lockdown	Lockdown, movement restrictions
11653994469	2020-06-01 10:34:32	2020-06-01 13:03:06	6	1		0	consultant in monitoring and evaluation (M&E) of a pilot on reforming TB ambulatoru care	0	Consultant to the MoH	106		1	- movement restrictions - restrictions in seeking hospital and ambulatory care - people advised postponing if not necessary (emergency), based on recommendations from their family doctors (phone call or electronic correspondence)
11653961278	2020-06-01 10:23:56	2020-06-01 10:43:23	2	2		2		8		24		3			Informing the public that COVID-19 is an respiratory illness has increased stigmatization of TB patients because health providers perceive they are at a greater risk of being infected with COVID-19 and transmitting COVID-19 to the Pandemic. Physical distancing in transport facilities and TB treatment centers has reduced negatively impacted TB centers in terms of reduced TB health services	Informing the general population that a risk factor for COVID-19 is immunosuppression has stigmatized health care providers and caused panic in HIV patients. This has reduced the amount of HIV service delivery
11653956084	2020-06-01 10:20:37	2020-06-01 10:58:37	2	2		2		1		24		3			Obligatory wearing of mask implemented by the government, has made some TB patients reluctant to come to the hospitals for their usual follow up as some of them report sensation of obstructed breathing when wearing the mask. The definition of a suspected case of COVID-19 has scared away TB patients (and cases of suspected TB) from the regularly accessing health facility for check up.since they fe…	Distancing measures in commercial transport vehicles instituted by the government, has led to reduction in number of persons in a transport vehicle and hence an increase in the transport fare per person for same preexisting distances.this has made difficult, access to health facility by the low income population.especially those in interior villages with closest health facility being far off.
11653906079	2020-06-01 09:50:36	2020-06-01 09:57:54	3	2		5		3		100		1	Strict lockdown with no public transport available to travel to concerned GP.
11653873225	2020-06-01 09:26:18	2020-06-01 09:34:30
11653798304	2020-06-01 08:45:49	2020-06-01 08:55:27	2	2		0	Public Health Expert	6		96		1	Lockdown is there in place due to which restricted the vehicle movement.
11653706782	2020-06-01 07:32:30	2020-06-01 07:42:04	4	2		2		8		146		3			Movement restrictions Closure of some outpatient facilities requirements of wearing face mask to access transport services Closure of business have limited family incomes hence limiting access to transport services	movement restrictions requirement to wear face masks to access transport closure or limiting services in some outpatient units in some health facilities
11653460792	2020-06-01 03:48:38	2020-06-01 03:59:01	2	1		0	Program officer in health program	7		61		3			Movement restrictions; this policy recommend people to stay at home thefore some of the primary healthcare facilities in red zone should be close and the treatment for TB were referred to big hospitals	Movement restrictions
11653408573	2020-06-01 03:06:43	2020-06-01 03:21:56	6	2		6		8		61		3			PPE, Physical distancing, Restriction of other cases services	PPE, more restriction of non covid patient, warry for getting trasmission of covid19
11653366214	2020-06-01 02:32:45	2020-06-01 02:40:19	5	2		4		8		61		3			Lockdown partial	Partial lockdown
11653357245	2020-06-01 02:25:06	2020-06-01 02:35:56	3	2		5		6		61		1	reduced transport
11653299112	2020-06-01 01:38:58	2020-06-01 02:23:33	4	2		5		4		61		1	1. movement restrictions made TB patients hard to reach TB service. 2. TB providers occupied by covid care
11652646060	2020-05-31 16:32:47	2020-05-31 16:38:04	2	2		2		1		24		2		Compulsory wearing of masks. Social distance
11652136594	2020-05-31 08:30:21	2020-05-31 08:54:16	3	1		1		1		104		3			movement restrictions, no transportation, lock down of some barangay hence patient can't go to the health facility	movement restrictions, no transportation
11651733065	2020-05-30 23:49:58	2020-05-30 23:53:10	3	1		4		2		104		3
11650963842	2020-05-30 14:07:57	2020-05-30 14:12:16	2	2		2		1		24		2		Washington of hands Wearing of face mask Maintain social distancing
11650802353	2020-05-30 12:00:10	2020-05-30 12:14:39	5	2		0	WHO	0	WHO	93		1	restriction of public transportation, In country quarantine, new meeting rules- challenge in sample transportation, referrals, staff training and M/E visits
11650784088	2020-05-30 11:37:47	2020-05-30 11:48:19	2	2		2		1		24		3
11650623841	2020-05-30 09:22:24	2020-05-30 09:38:02	4	2		5		6		99		2		Movement restrictions which has affected clinic visits and drug pick-up
11650551809	2020-05-30 08:21:47	2020-05-30 08:31:16	3	2		5		5		99		1	Movement restriction have made people not to access services as before. The fear of being labelled a COVID 19 case is also a factor
11650398013	2020-05-30 05:42:54	2020-05-30 06:26:37	2	1		6		5		147		3			Reduced transport and reduced working hours have in way affected service delivery as health care providers often report for duty late and have to meet every client's needs over a limited space of time, thus reducing quality of care and increases burden on health care workers.	Restrictions in movement has affected some clients in getting their medications from preferred facilities. Transport shortages also affect the punctuality of healthcare providers , thus impede in delivering quality service as there is also pressure to serve every client and meet the limited times of service provision
11650377400	2020-05-30 05:26:44	2020-05-30 05:31:21	4	1		5		1		100		1
11650369243	2020-05-30 05:21:00	2020-05-30 05:30:21	4	1		6		8		103		3			Social Inmovilization, there is strong restrictions.	Movement restrictions, the attention also was closed in some HC
11650365167	2020-05-30 05:17:59	2020-05-30 05:31:12	2	2		0	advisor for an African regional organization for TB control	6		0	West and central Africa	1	Sanitary cordon, movement restriction, reduced transport The impact was difficulties for patient to attend TB care facilities.
11650246504	2020-05-30 03:50:09	2020-05-30 04:21:23	4	2		5		1		93		1	Public transportation is temporarily suspended and Active TB Case Finding using mobile team & portable digital x-ray is also temporarily suspended.
11650224395	2020-05-30 03:35:06	2020-05-30 03:45:50	4	2		5		1		99		1	Few food for 15 selected TB patients in ado odo OTA local government ogun state Nigeria. Restrictions of movement also present
11650037050	2020-05-30 01:34:25	2020-05-30 01:37:12	4	2		6		8		145		3
11649402084	2020-05-29 21:03:31	2020-05-29 21:09:56	2	1		6		2		100		3			Complete Lockdown with reduced movement and transportation.	Lockdown and disruption of transportation facilities.
11649147364	2020-05-29 19:39:51	2020-05-29 19:49:57	3	1		5		2		100		3			Reduced transport and lock down restrictions	Reduced transport and lockdown restrictions
11648994755	2020-05-29 18:52:37	2020-05-29 19:09:07	5	1		6		8		123		1	Restriction of movement and rarity of transport and HR
11648871333	2020-05-29 18:15:18	2020-05-29 18:25:23	2	1		0	Health system strengthening	6		99		3			Movement restriction, provision of palliative and infection prevention control training	Movement restriction
11648860891	2020-05-29 18:04:20	2020-05-29 18:20:49	2	2		4		1		99		3			None	None
11648586241	2020-05-29 16:54:20	2020-05-29 16:56:47	3	1		5		3		100		1
11648438444	2020-05-29 16:17:21	2020-05-29 16:25:02	2	1		2		0	Faith based organisation	24		3			Maintaining social distances Wearing of face mask	Social distancing Wearing of face mask
11648333297	2020-05-29 15:28:37	2020-05-29 15:57:43	4	2		6		8		147		1	Reduced transport Movement restrictions for all including patients No income for transport
11647987368	2020-05-29 14:17:38	2020-05-29 14:29:43	4	2		1		1		147		3			Lockdown restrictions mainly as clients were denied access at times to health facilities	Transport has been a major hindrance
11647916551	2020-05-29 13:54:07	2020-05-29 14:08:28	2	0	I am doing Phd in Microbiology at Harbin Medical University China	2		8		100		1	reduced transport and movement
11647833856	2020-05-29 13:30:11	2020-05-29 13:38:32	3	1		2		2		104		3			Reduced transport	Reduced transport
11647565401	2020-05-29 11:27:57	2020-05-29 11:53:52	2	2		4		6		24		3			Movement restriction	Movement restrictions
11647416558	2020-05-29 10:29:49	2020-05-29 10:31:23	3	1		4		6		142		1
11647351197	2020-05-29 09:54:11	2020-05-29 10:03:20	4	2		5		6		23		1	Government does not allow to gather people for education and TB screening at community. This has an negative effect on outreach activities for TB screening and capacity building at every levels.
11647175872	2020-05-29 08:25:19	2020-05-29 08:44:54	3	1		3		1		104		3			Reduced movement- impacted transportation of patients to and from the facility, delivery of essential supplies to the facility. Closure of private clinics- caused influx of new patients to the health facility affecting crowd and infection control.	Same with tb
11647136323	2020-05-29 08:02:01	2020-05-29 08:18:49	2	2		1		3		147		2		Movement restrictions meant health facilities are open mainly for emegencies. Even if HIV clients got atleast 3 months medicine supplies, they still need other services that include laboratory tests for Viral load and CD4 count and provision of these services was affected negatively.
11647051309	2020-05-29 07:05:32	2020-05-29 07:17:44	2	1		2		2		24		3			Reduced transport, physical distancing all of which prevent some of the patients from coming to the health facility for refill of their medications.	Travel/movement restrictions which has caused some patients to stay for weeks without their medications.
11646842845	2020-05-29 04:26:48	2020-05-29 05:22:19	3	1		5		1		50		3			Restrictions on movement and social distancing makes it difficult for patients to go to the hospitals	Movement restrictions, reducing the number of social gathering, and social distancing
11646752677	2020-05-29 03:51:54	2020-05-29 04:29:08	4	2		4		1		104		3			GUIDELINES ON SAMPLE COLLECTION ADJUSTMENT OF REGULAR SCHEDULES, TESTING
11646587254	2020-05-29 02:28:39	2020-05-29 02:57:06	2	3		1		4		104		1	absence of transportation, limited access to laboratories
11646489256	2020-05-29 01:44:52	2020-05-29 01:49:21	2	1		2		8		61		2		phisical distancing
11646489086	2020-05-29 01:43:27	2020-05-29 01:59:51	3	1		1		2		104		3			reduced or no transportation for patients who need medical attention, imposing a "no quarantine pass, no travel" in some areas of the country, closing of establishments which affected the work flow of people	same answer in the previous number concerning TB
11646221063	2020-05-28 23:55:33	2020-05-29 00:19:09	2	1		1		1		104		1	Reduced transportation
11645943678	2020-05-28 22:10:39	2020-05-29 20:44:03	2	1		2		1		24		3			Reduced movement and obligatory wearing of face masks. Patients with TB no longer respect dates for rendezvous because they are self isolating as requested by the government	Compulsory hand washing
11645758069	2020-05-28 21:20:27	2020-05-28 21:28:28	2	1		5		6		24		2		Opening commercial areas which has escalated the number of cases thus increased the need for testing so attention is now deviated towards covid testing as a priority rather than HIV
11645641181	2020-05-28 20:45:29	2020-05-28 20:58:27	4	2		2		1		106		1	Reorganisation of TB health facilities, social distancing rules imposed by government
11644461519	2020-05-28 15:26:59	2020-05-28 15:34:24	3	2		5		1		106		1	movement restrictions
11644056199	2020-05-28 13:33:24	2020-05-28 13:58:00	3	1		6		8		119		1	Movement restrictions and reduced transport options due to strict lockdown. Heavy handed enforcement of lockdown regulations by police and army services in informal settlement areas led to extreme fear in communities and limited movement of people between services.
11643581531	2020-05-28 10:14:08	2020-05-28 10:19:50	3	2		0	Medical Lab Scientist	1		50		1
11643264864	2020-05-28 07:29:01	2020-05-28 08:15:42	4	2		5		3		92		1	State of emergency level 3 - pre confinement since late March. This implies reduction of movements, hence limited transport. Government services are reorganized per shifts; physical distancing and face masks wearing are mandatory. Health services operate mostly normally, guidance was provided on co-morbidities (covid-19 and HIV, with TB, and also TB/HIV) and stable TB patients under treatment are…
11643198414	2020-05-28 06:41:23	2020-05-28 07:32:33	2	2		6		6		146		3			Control measures implemented by the government have impacted TB health services in way that, because the out break of the pandemic, health care and researchers, we to go into the communities to conduct contact tracing to various families with TB patients so as to quickly eradicate the spread of TB. But since the out break, no Research, no community service is being carried out.	Seeing that the issue of HIV is community based, meaning most have preferred being tested at home than going to the facility, the control measures have impacted HIV services in the way that, testing is not carried out as this may result in the increase in numbers of new cases.
11642092312	2020-05-27 22:22:16	2020-05-27 22:23:31
11641769932	2020-05-27 20:44:48	2020-05-27 21:12:31	5	2		5		6		99		3			Training on infection control in the context of COVID-19, as well as provision of PPEs. Government had also been sensitizing patients that health centers are open and that measures had been put in place to ensure they receive their treatment in save facilities.	Apart from ensuring that seamless logistics for commodities, protection of PPEs and reassurances have helped to make things close to normal.
11641203409	2020-05-27 18:13:56	2020-05-27 18:26:20	3	1		5		5		119		3			Movement restrictions	Deliver treatment at home
11639939420	2020-05-27 12:08:17	2020-05-27 12:28:33	4	1		6		8		119		1	Reduced transport, wearing of face mask is mandatory, curfew, movement restrictions, policing.
11639124119	2020-05-27 05:49:00	2020-05-27 07:03:41	3	2		4		4		104		3			total lockdown, no public transport, stay at home policy, issued quarantine pass. difficulty in accessing health services like laboratory testing and medicines	lockdown, issueing guidelines, implementing rules and regulation no transportation, no OPD services, difficulty in accessing medicines
11638779647	2020-05-27 02:35:21	2020-05-27 02:44:22	5	2		2		1		104		1	Movement restriction, less consult.
11638751619	2020-05-27 02:22:46	2020-05-27 02:30:23	3	2		2		3		140		3			No real impact	No impact whatsoever
11638708678	2020-05-27 02:03:47	2020-05-27 02:21:00	4	1		1		1		104		3			We provide 1 month supply of tb drugs and conduct home visits and let barangay health workers monitor and be a dot partner and send sputum for ff. Up.
11638707222	2020-05-27 02:03:05	2020-05-27 02:23:42	2	1		1		1		104		1	Reduced transportation - habal2x or motorcyle is the main transport vehicle for those living in upland areas, and since back riders are not allowed, there is difficulty for tb patients to do follow-up consultations Movement restrictions - because of quarantine guidelines some of the tb patients especially the Seniors have hard time to do follow up consultation
11638009331	2020-05-26 21:15:52	2020-05-26 21:52:24	3	2		2		6		140		3			Reduced large public gatherings, school closures, improved hand washing at many health facilities. It helps improve infection control measures for TB as well (cross fertilization)	Reduced large gatherings, school closures, more hand washing. Though many of these measures (started in March/April) are now fading away and not widely being implemented any more.
11636520478	2020-05-26 14:57:34	2020-05-26 15:23:54	4	1		0	Research assistant	3		146		3			Govt have made sure that every puts on a mask,make sure all wash hands on use hand sanitizers and social distancing at least 1 meter apart	Wash hands regularly, wear mask in public places, use hand sanitizers and social distancing at least 1 meter apart
11636380600	2020-05-26 14:16:58	2020-05-26 14:33:40	5	2		3		5		69		3			restrictions on in and out movements in the city, curfew time restrictions, increased cost of traveling and long hours of waiting	curfew imposed and lock down in 5 towns, increase of fare by public transport
11636300922	2020-05-26 13:54:28	2020-05-26 14:16:16	3	1		2		1		119		1	reduced transport. in some cases no transport options at all for patients dependant on trains. uncertainty and inconsistency re which services would be provided at clinic level. no visiting (for children separated from parents for many months this has massive psychosocial implications)
11636230494	2020-05-26 13:26:24	2020-05-26 13:42:15	5	1		3		3		146		3			Movement restrictions.	Movement restrictions
11636170953	2020-05-26 13:08:50	2020-05-26 13:42:34	5	1		5		6		140		1	Enhanced physical distancing in public transportation has reduced the ease of travel as it has created disruptions in transportation services.
11635904750	2020-05-26 11:06:41	2020-05-26 11:20:57	2	1		6		8		119		1	Complete lockdown have halted all research activities other than essential follow-ups wrt to drug trials. All observational research and enrollment into trials have thus been stopped. No follow-ups happening for our observational research studies. Limited public transport for staff.
11635856643	2020-05-26 10:43:14	2020-05-26 11:02:49	3	1		5		3		69		3			Lock down and containment of counties reporting high COVID 19 cases. Loss of income and thus lack of food. This leads to hunger and HIV and TB patients cannot take treatment due to side effects	Provision of ARVs for 3 months since March 2020
11635615819	2020-05-26 08:43:00	2020-05-26 08:52:27	4	2		5		1		119		3			Transport/lockdown/calling before attending facilities
11635574385	2020-05-26 08:18:17	2020-05-26 08:23:04	3	2		6		8		119		1	Transport/movement restrictions, restrictions on work which reduces income to allow access to TB services
11635423631	2020-05-26 06:37:21	2020-05-26 06:51:29	2	1		4		1		146		2		They have been giving medications to give patients to use for more than three months so that they don't come at the facility after a short time
11635258297	2020-05-26 04:28:50	2020-05-26 04:45:18	2	1		5		4		104		1	Community quarantine (reduced transport, quarantine passes are being imposed- people are only allowed to get out of their house on certain schedule) Reduced transport also means available transport vehicles are being utilized in COVID-19 response prioritzing contact tracing activity and delivery of COVID-19 logistics.
11634622187	2020-05-25 21:50:58	2020-05-25 22:17:44	2	2		3		1		146		3			Clients are being given enough TB Medication to last longer	Lockdown, stay home, hand washing with soap or by applying hand sanitizer.
11634533287	2020-05-25 20:33:18	2020-05-25 20:46:51	4	2		4		5		146		1	Staying at home ( movement restriction)
11634139900	2020-05-25 17:20:41	2020-05-25 17:33:37	4	1		5		1		69		1	Movement restriction through curfew hours
11633681980	2020-05-25 14:01:59	2020-05-25 14:11:40	4	1		5		1		69		1	Movement restrictions
11633212320	2020-05-23 13:56:24	2020-05-25 10:00:02	4	1		5		5		119		3			Lockdown Level 5, 4 to 3 starting June 3rd. Curfews, restricted movement, limited transport hours, limited employers open, schools closed....sacoronavirus.co.za
11633044154	2020-05-25 08:09:50	2020-05-25 08:10:30
11631480312	2020-05-24 10:39:48	2020-05-24 11:11:11	3	1		2		2		140		3			Social distancing,Handwashing and usage sanitisers.	Handwashing and social distancing.It hasnt really had any impact on them.The big challenge is most with HIV are from low socio economic status,some institutions have instilled a rule for them to have masks on when they come for clinics,challenge is some can barely afford a meal.
11631098743	2020-05-24 03:18:46	2020-05-24 03:36:45	4	1		0	Partner agency	6		104		1	Lock down of the cities result in movement restriction and very limited transport plus not getting security pass to go to health facility
11629812896	2020-05-23 07:42:29	2020-05-23 07:45:41	2	2		4		6		104		2		Movement restrictions
11629677243	2020-05-23 05:15:57	2020-05-23 07:35:16	4	2		1		4		104		1	Movement restrictions
11629628608	2020-05-23 04:31:34	2020-05-23 04:41:59	2	1		3		4		104		3			Social Distancing, Reduced transportation	Social distancing
11629424191	2020-05-23 02:15:39	2020-05-23 02:22:58	2	2		5		4		104		1	Social Distancing, Reduced Transport vehicle, No senior citizens allowed to go outside their home
11627818989	2020-05-22 16:20:12	2020-05-22 16:36:03	3	1		2		1		147		2		Reduced transport, movement restrictions, police roadblocks, closing of informal trade reducing income
11627718644	2020-05-22 15:46:56	2020-05-22 16:06:14	2	2		2		2		140		3			Actually there is no restrictions to movement, or reduced transport, every thing is continuing as before COVID-19, Only preventive measures which people are taking are wearing mask, hand washing and social distancing at least a meter.
11627064653	2020-05-22 12:08:12	2020-05-22 12:35:17	5	2		2		3		60		3			1. All healthcare workers have been put on COVID 19 duties 2 Extremely poor transport facilities esp for weaker section who were dependent on Public Transport 3. Afraid of visiting hospital due to fear of COVID 19 infection	Yes definitely Their regular visits to hospital are significantly hampered due to lock down
11626748463	2020-05-22 09:31:24	2020-05-22 10:02:09	4	1		6		0	National Center for TB and Lung diseases	48		1	The government of Georgia first has announced a State of Emergency until April 21, 2020, to prevent the spread of the coronavirus. Then the Government of Georgia officially extend the state of emergency through 22 May. The key elements of the emergency state were that all restaurants, malls, amusement facilities, except grocery stores, pharmacy and gas stations were closed; offices that can conti…
11626306458	2020-05-22 04:39:19	2020-05-22 04:46:56	2	1		2		1		147		2		Needing documents for travel No public transport
11626103672	2020-05-22 02:39:47	2020-05-22 02:49:27	2	2		2		1		115		3			Intermittent periods of lockdown, reduce number of passengers to a taxi.	Intermittent lockdown periods, no inter district travels, night curfews and reduce passengers to taxis.
11625840460	2020-05-22 00:37:38	2020-05-22 01:27:51	3	1		2		1		123		2		The lockdown is one of implementef measures done by the government and this reduce transport of careproviders and patients and also decreased to some extent the distibution of ARVs and drug supply.
11624493693	2020-05-21 17:18:32	2020-05-21 17:36:54	2	1		2		1		147		3			Public transport has been reduced to government buses only which are seriously failing to meet demand and are totally unvailable in some areas. As such, some people are failing to travel to health care facilities for drug refills. Moreover, there is heavy police presence on the roads and some policemen are demanding letters authorising movement which most patients do not have.	Reduced transport had made it difficult for patients to get to health care facilities and some have to walk long distances to get to the hospitals
11624391694	2020-05-21 16:46:05	2020-05-21 17:11:20	5	1		2		8		147		3			designated one of the infectious diseases hospitals. as COVID centre. The other main hospital also admitting Covid cases. Transport was reduced and movement was restricted.	Reduced transport has made it difficulty for patients to get to health centres. Restricted movement with police and army on the roads resulted in difficulties access health facilities.
11624015136	2020-05-21 15:06:49	2020-05-21 15:14:50	2	1		5		1		43		1	Movement restrictions reduced transport
11623119308	2020-05-21 08:58:15	2020-05-21 16:24:12	3	2		2		1		96		1	Completed lockdown has inhibited movement making DOTS impossible.
11622937637	2020-05-20 11:15:41	2020-05-21 07:15:29	4	2		2		0	University Teaching Hospital	108		2		reduce transport movement restriction
11621759238	2020-05-20 21:54:21	2020-05-20 22:13:12	4	1		6		8		137		3			Banning of public and private transport interring with accessing health care facilities.	reduced transport
11621529367	2020-05-20 20:44:27	2020-05-20 20:50:46	5	2		5		3		60		1	Reduction of movement
11620994251	2020-05-20 18:09:43	2020-05-20 18:18:37	3	2		5		6		99		1	Above all, the entire COVID-19 response has created so much panic and apprehension among both the HCWs and patients. the patients are less willing to come to access services such as Immunization, TB services, HIV services, and even Malaria treatment.
11619927525	2020-05-20 13:37:05	2020-05-20 13:48:42	4	2		0	Freelance Consultant for planning and costing TB program	0	Freelance Consultant	60		1	Reduced transport, Movement restrictions, Private sector refers the patients to government centres for chest symptoms (as they mimic Covid-19)
11619192922	2020-05-20 08:20:24	2020-05-20 08:35:22	5	1		2		1		119		3			Enforcement of lockdown by soldiers and police - had an MDRTB pt tgeargassed on way to clinic!! Transport issues.	As answered for TB
11619011439	2020-05-20 06:27:41	2020-05-20 06:46:03	4	2		5		3		99		3			The total lockdown initially imposed on Lagos, Ogun and the FCT while excluding health facilities adversely affected the ability of patients to access such health services as transport service providers where not allowed to move.	The total lockdown initially imposed on Lagos, Ogun and the FCT while excluding health facilities adversely affected the ability of patients to access such health services as transport service providers where not allowed to move.
11618366288	2020-05-20 00:52:24	2020-05-20 00:55:47	5	2		2		1		27		1	Some health care workers and institute have to convert centres providing care to COVID-19 patients
11617645540	2020-05-19 21:03:28	2020-05-19 21:25:01	4	2		5		0	an international development company	34		3			reduced transport, movement restrictions	reduced transport, movement restrictions
11616893657	2020-05-19 17:32:09	2020-05-19 18:16:01	5	1		0	Medical Laboratory Scientist	0	Public Health Infectious Diseases	147		1	Lockdown stayingat home and too much restriction on transportation (they will not take you if you don't have a letter from the drugstore or previous records) health care workers chasing/send away patients seeking care/assistance.
11616377620	2020-05-19 15:34:18	2020-05-19 15:42:13	2	2		6		8		137		3			Reduced transport to health facility and reduced health workers who provide care.
11616165078	2020-05-19 08:42:58	2020-05-19 14:55:11	3	2		2		8		137		3			1. Ban on public transport has grossly restricted patient movement 2. Income for patients earning on a daily basis had been grossly affected by a ban on businesses operating in congested places	Ban on public transport and ban on businesses in congested places has restricted patient movement and led to reduced income
11616098272	2020-05-19 14:21:04	2020-05-19 14:46:04	3	2		5		1		115		1	Inter-district lockdowns, restrictions on movements
11615555203	2020-05-19 11:16:46	2020-05-19 11:38:31	4	1		0	TB M&E OFFICER	4		146		1	Movement restrictions and wearing of masks
11615539168	2020-05-19 11:16:06	2020-05-19 11:34:01	3	1		0	Clinical officer coordinating TB /HIV activities	1		69		1	Lock down and hence restriction of transport services
11615472855	2020-05-19 10:46:17	2020-05-19 10:51:21	3	2		6		8		119		3			A strict lockdown and reduced transportation have made it harder to access services	A strict lockdown and reduced transport have made it harder to access services
11615430324	2020-05-19 10:26:01	2020-05-19 10:32:36	3	1		2		1		60		3			reduced transport, movement restrictions	reduced transport, movement restriction
11615418394	2020-05-19 10:21:18	2020-05-19 10:48:01	4	2		0	Senior Registerd Clinical Officer	1		69		3			Giving drugs for a longer time	_Restriction of movement of people to locked down area not able to follow up scheduled clinics _Screening and testing of his clients for TB has reduced patient fearing to say they are coughing fearing being tested for civic 19
11615357981	2020-05-19 08:24:45	2020-05-19 10:00:09	3	1		5		1		13		1	Masks are compulsory Cotonou was in cordon sanitaire until mid-May Public transport is reduced
11615332255	2020-05-19 09:43:02	2020-05-19 09:49:06	3	1		2		4		115		1	Movement restrictions
11615262500	2020-05-19 09:11:27	2020-05-19 09:31:25	4	2		5		4		69		1	Lock down, reduced movement, mandatory screening for covid19 scare away Tbilisi suspect.
11615206052	2020-05-19 08:41:03	2020-05-19 08:55:30	3	1		1		4		69		3			transport hikes	clinics running as normal, longer return dates
11615150470	2020-05-19 08:14:30	2020-05-19 08:33:01	2	1		2		1		119		3			1. Reduced movement and access to travel 2. All patients must be screened for COVID symptoms. If they screen positive and do not meet to criteria for admission they are tested for covid and sent home. Often TB patients do not meet the criteria for severity. They are therefore at times sent home inappropriately.	Screening upon entry to the hospital. Long lines outside the clinic due to social distancing.
11615130836	2020-05-19 08:03:47	2020-05-19 08:14:54	3	2		5		1		69		1	Movement restrictions has resulted to some patients defaulting treatment as they are not able to access the TB treatment sites
11615120147	2020-05-19 07:47:36	2020-05-19 08:05:20	2	1		6		6		144		1	https://www.medrxiv.org/content/10.1101/2020.05.12.20099242v1?fbclid=IwAR3qfJUkvYZgZa_d4GGndQAlrd6TqTA6CdgCAYFLa7LnO2w6E1wrapNV-DY "Vietnam has controlled SARS-CoV-2 spread through the early introduction of communication, contact-tracing, quarantine, and international travel restrictions."
11615084025	2020-05-19 07:35:16	2020-05-19 07:53:09	4	1		5		6		138		3			lockdown for the travel, limited access to services, medical staff was include in COVID response and have no time to TB	reduced transport, procurement problems (ART drugs and lab consumables)
11614941322	2020-05-19 06:01:05	2020-05-19 06:04:21	2	1		2		2		60		1	Lock down, movement restrictions
11614920215	2020-05-19 05:44:53	2020-05-19 06:01:24	6	2		2		8		60		3			PHYSICAL DISTANCING	PHYSICAL DISTANCING, REDUCED TRANSPORT
11614800164	2020-05-19 04:27:21	2020-05-19 04:38:35	3	2		2		1		69		3			Movement restrictions with reduced transport	Movement restrictions
11614630333	2020-05-19 02:52:17	2020-05-19 02:56:02	2	2		6		5		144		1	Social distancing and lock downs of non-essential movement -reduced foot traffic to health facilities
11614615050	2020-05-19 02:43:34	2020-05-19 02:54:47	4	2		5		3		60		1	No public or private transportation, restricted movement of people, stopped Gene Xpert services for the reason of covid pandemic and they mobilized these machines for covid testing, health care workers at TB centers were not given proper PPE and they were scared to receive Presumptive TB cases
11614585275	2020-05-19 02:24:53	2020-05-19 02:40:25	5	1		5		4		104		1	There is enhanced community quarantine so movement is restricted since there is no public transportation. with this is there is less or limited access of the TB patients to TB casefinding and treatment.
11614490936	2020-05-19 01:44:26	2020-05-19 01:56:59	4	1		2		2		104		2		Since Mar 14, the Metro Manila area was places in enhanced community quarantine which limited movement of people, and stopped public transportation
11614408436	2020-05-19 01:03:04	2020-05-19 01:35:35	5	1		2		1		18		1	Physical distance, movement restrictions and in this way the service provided access by cell phone to reschedule appointments and guide in case of doubts in the monitoring and treatment of tuberculosis in chilhood and adolescents.
11614382723	2020-05-19 00:58:39	2020-05-19 01:04:59	6	2		0	Medical educator	3		69		1	COVID TESTING
11614329130	2020-05-19 00:38:44	2020-05-19 00:40:04
11614252932	2020-05-19 00:11:41	2020-05-19 00:19:27	6	2		6		8		119		3			lockdown	reduced transport
11614237015	2020-05-19 00:06:32	2020-05-19 00:07:23
11614071946	2020-05-18 23:10:53	2020-05-18 23:11:45
11614005157	2020-05-18 22:47:36	2020-05-18 22:50:16	3	1		2		1		5		1
11613999233	2020-05-18 22:46:13	2020-05-18 23:04:43	5	1		0	TB Programmer -Nurse	4		125		1	some TB clients were not accessing health services due restricted movement.
11613908186	2020-05-18 22:13:52	2020-05-18 22:23:59	2	2		5		1		118		1	curfew,health education,social distancing
11613827052	2020-05-18 21:51:15	2020-05-18 21:51:46
11613755869	2020-05-18 21:29:18	2020-05-18 21:30:58
11613722745	2020-05-18 21:19:57	2020-05-18 21:20:08
11613715551	2020-05-18 21:17:36	2020-05-22 11:56:55	5	2		2		1		0	Canada	1
11613670828	2020-05-18 21:02:22	2020-05-18 21:04:32
11613656194	2020-05-18 20:58:57	2020-05-18 21:02:42	3	1		6		8		103		1	Movement restrictions
11613644292	2020-05-18 20:56:30	2020-05-18 20:56:58
11611917513	2020-05-18 13:12:59	2020-05-18 14:00:02	5	1		2		1		94		3			initially there was complete lockdown in two regions resulting in income and job. now due to boarder closures and quarantine of transport workers there have been delays in medical supplies. One TB ward has been repurposed for COVID use and TB patients relocated to less ideal ward.	Lockdown caused many to relocate due to financial contraints from loss of income
11611653257	2020-05-18 11:24:13	2020-05-18 11:42:46	3	1		5		6		23		2
11611384057	2020-05-18 09:20:11	2020-05-18 09:27:33	2	2		5		5		96		2		Since the lockdown, all the transportation is completely ceased for Public, which have impacted PLHIV to come towards ART Centre for the ARV Pills which they take regularly and are unable to fill their ARV pills on time.
11608883900	2020-05-17 00:22:09	2020-05-17 00:39:37	3	1		2		1		18		3			Dificulties in TB diagnostics, reduced transport, hospital just receaved covid patients.	Yes, reduced transports and doctors.
11608817141	2020-05-16 23:17:21	2020-05-16 23:43:15	2	1		2		1		18		3			Closure of health facilities	Closure of health facilities
11608796970	2020-05-16 23:10:48	2020-05-16 23:28:35	5	1		2		1		18		1	Social confinement but at the same time a lot of misinformation, reduced transport, fear, reduced income, reduced Free Transportation provided
11608721923	2020-05-16 22:01:42	2020-05-16 22:45:45	2	1		2		1		18		3			home office, shops loched, reduced transport, masks for everyone > patients waithing long periods for transport, patients with routine apointments canceled, patients dying home	same as TB ansers
11608716997	2020-05-16 22:07:01	2020-05-16 22:16:52	4	1		6		8		18		1	Movements restrictions, lack of money and lockdown implantation have hindered the access of the patient to the outpatient clinic. Then, some patients have stayed without medicine during this time.
11608675168	2020-05-16 21:35:29	2020-05-16 21:52:09	4	1		2		1		18		3			movement restrictions, some units are closed	movement restrictions
11608649354	2020-05-16 21:14:36	2020-05-16 21:17:51	4	2		0	Mdrtb survivor and activist	3		17		1
11607849709	2020-05-16 12:58:54	2020-07-02 11:33:19
11607533641	2020-05-16 08:25:54	2020-05-16 10:52:22	4	1		2		1		48		1	Starting from February 26th, when the first COVID-19 case was identified in Georgia, step by step restrictions were implemented: were closed schools, universities - was implemented distance learning courses; it was prohibited for all foreign citizens to enter the state border of Georgia; Were closed resorts; Cafes/restaurants were recommended to operate only so-called "withdrawal/delivery service…
11607019751	2020-05-16 02:42:54	2020-05-16 02:52:11	2	1		2		1		140		3			Nothing much	Multi month description for stable clients, family refills to reduces frequency of coming to clinics
11606607155	2020-05-15 23:16:38	2020-05-15 23:17:26
11605951137	2020-05-15 19:42:07	2020-05-15 19:49:04	5	1		5		4		18		3			telemedicine. clinical appointment only for urgent situation
11605885220	2020-05-15 19:21:30	2020-05-15 19:35:12	3	1		2		1		119		3			Lockdown regulations hence reduced transport, movement restrictions, lack of income due to loss of jobs, increased waiting times due to screening	Answer as per TB survey
11605663576	2020-05-15 18:13:24	2020-05-17 16:15:22	4	2		2		7		129		1			Movement restrictions and this has affected uptake of services
11605153522	2020-05-15 16:16:30	2020-06-18 14:43:55
11604987474	2020-05-15 15:34:43	2020-05-15 15:37:44	3	1		5		6		69		3
11604943993	2020-05-15 15:23:30	2020-05-15 15:25:29
11604797755	2020-05-15 12:54:40	2020-05-15 14:55:08	4	1		6		8		137		1	Movement restrictions
11604555710	2020-05-15 13:40:54	2020-05-15 13:55:59	5	1		6		1		18		1	social distancing and reduce transports We have not observed no show due to this difficulties
11604455721	2020-05-15 13:09:01	2020-05-15 13:21:07	4	1		2		1		140		3			Social distance, personal wearing of mask and hand wash.	Social distance, wearing of mask,reduce clinics visits,wash hands with water/sanitizer Reduce social activity at the clinic
11604150611	2020-05-15 11:14:50	2020-05-15 11:26:28	4	1		6		1		119		3			5 week lockdown and after that extended restrictions on movement	same as for tb answer
11603877076	2020-05-15 09:17:49	2020-05-15 09:30:44	2	2		5		6		60		1	Complete lockdown. Most private healthcare facilities are closed or only emergency services are operating. Many public facilities have become COVID care centres. Also public sector staff involved in covid related work. All public transport has stopped. Pharmacies are operating as normal.
11603668493	2020-05-15 07:21:03	2020-05-15 07:45:00	3	2		5		1		9		1	Physical distancing/lockdown rules
11602550970	2020-05-14 22:46:21	2020-05-14 23:00:09	2	2		0	Tb advocate	6		119		3			Movement	Not to have access to facilities because long queue
11602334202	2020-05-14 21:41:38	2020-05-14 21:44:33	2	1		5		1		105		3
11601857269	2020-05-14 19:29:59	2020-05-14 19:44:02	4	2		5		6		60		1	1. Travel restrictions 2. Complete absence of Public Transport
11601664636	2020-05-14 18:38:49	2020-05-15 14:56:33	2	2		5		6		93		3			Especially reduced transport and closure of some government TB facilities left TB patients hardly accessible to get care and treatment. But it differs one township to one another depending on underlying political situation.	Same as TB.
11601345538	2020-05-14 09:24:06	2020-05-14 17:21:43	1	2		1		1		1		3
11601204801	2020-05-14 16:43:50	2020-05-14 17:04:48	4	1		3		6		119		3			Reduced transport, decanting of facilities results in long question outside facilities, because patients must be given supplies there are shortage of some TB drugs
11601000875	2020-05-14 15:46:25	2020-05-14 16:25:04	2	1		2		5		99		3			Compulsory wearing of facemasks has provided physical barrier to mitigate spread of TB	Movement restrictions has affected retention in care and viral load sampling to monitor suppression
11600727025	2020-05-14 14:04:13	2020-05-14 15:46:09	3	2		6		4		147		2		full lockdown has resulted in patient's being unable to travel to their prefered ART sites as official letters were required to pass police check points. public transport has also not been available
11600563439	2020-05-14 13:58:59	2020-05-14 14:16:21	3	2		4		5		99		3			movement restrictions, difficulty in transporting to the health care facility	movement restrictions,
11600485399	2020-05-14 13:46:25	2020-05-14 13:48:15	5	1		6		8		119		3
11600420740	2020-05-14 13:27:00	2020-05-14 13:35:13	2	2		2		2		79		3			Reduced presentation to hospitals	Reduced patients bookings
11600380692	2020-05-14 13:14:01	2020-05-14 13:17:03	3	1		4		6		99		2
11600324763	2020-05-14 12:56:11	2020-05-14 13:03:42	4	1		6		3		140		2		mask, hand washing, social distance
11600299228	2020-05-14 12:47:52	2020-05-14 12:57:00	3	2		2		1		119		3			Reduced public transport and expensive face masks	Reduced public transport
11600270691	2020-05-14 12:33:13	2020-05-14 12:52:24	3	1		5		1		119		2		enrol eligible patient on CCMDD No discussion of issues for facility and club patients - only picking up medication fast quees for patient without complications Reschedule appointment for the ones with enough medication Delivery of medication to households
11600255634	2020-05-14 12:31:32	2020-05-14 12:48:07	2	1		2		4		99		3			Lockdowns with its consequences such as restrictions of movement as well as reduced financial capacities.	Movement restrictions with low income.
11600253790	2020-05-14 12:08:55	2020-05-14 12:45:08	2	2		2		5		99		2		Interstate restriction of movement, with clients accessing drugs is a state different from that of their primary residence having difficulties having their drug refills and doing their Viral Load test.
11600006634	2020-05-14 10:50:45	2020-05-15 00:25:04	4	1		6		6		79		3			Movement restrictions	Reduced transport
11600002547	2020-05-14 10:48:59	2020-05-14 10:56:25	3	2		5		6		43		2		Most client income reduced and movement restricted, as result it is to difficult to visit HFs.
11599751382	2020-05-14 09:04:53	2020-05-14 09:18:46	2	2		6		8		79		3			Mostly we haven't had any major interventions apart from the information about covid19 which have set the people into a panic. So people are not willing to spend money on most activities that drive the economy. And also weddings and some gatherings have not been taking place due to the fears of covid19 etc	No major control measures have been implemented apart from stoping 100 or more people to meet but that is all changing now. People are getting back to meetings and bars are oppening.
11599720097	2020-05-13 22:05:39	2020-05-14 09:11:56	1	0	n/a	0	n/a	0	n/a	1		1
11599602990	2020-05-14 07:53:39	2020-05-14 08:11:18	2	2		6		5		96		1	Disruption of transportation has been primary barriers to TB as a result of complete lock down in the entire country. The shift of work of current laboratory workers to COVID-19 has massively threaten diagnosis of TB. Additionally, fear of health workers due to similarly of symptoms between TB and COVID-19, they are reluctant to test sputum, especially for positive TB patients. Also, the severe s…
11599573722	2020-05-14 07:37:37	2020-05-14 07:41:31	5	3		2		6		99		3			Total lockdown, inability of clients to make income for family hence nutritional deprivation
11599426540	2020-05-14 06:14:15	2020-05-14 06:20:54	2	2		5		6		93		3			Movement restriction. Quarantine policy	Movement restriction
11599403797	2020-05-14 02:35:42	2020-05-14 06:14:30	4	2		0	Non governmental partner supporting governments	3		60		3			Online consultation platform created . Contact centers where provided to respond to patients queries. Access to ambulance services provided.TB drugs were delivered at home for Patients in treatment	Call centers to get information about service delivery points
11599249251	2020-05-14 04:28:22	2020-05-14 04:38:19	5	2		5		1		60		1	Lock down. Impacted travel of patients and to a limited extend HCWs.
11598996245	2020-05-14 02:24:58	2020-05-14 02:30:23	2	2		4		3		99		2		Little or no control measures making it difficult for health practitioners to carry out their duties... Since all patients are treated as suspects
11598162143	2020-05-13 21:35:55	2020-05-13 22:02:11	4	2		4		5		99		3			Loco down in some states	Movement restriction
11598024779	2020-05-13 20:59:03	2020-05-14 20:51:22	2	2		2		1		92		3			Its challenging to provide virtual consultation services
11597954063	2020-05-13 20:40:29	2020-05-13 20:44:21	2	1		2		5		119		3			Stay at home orders, reduced transport	Movement restrictions
11597532755	2020-05-13 18:52:33	2020-05-13 19:01:58	3	1		2		4		99		3			Reduced transportation and restriction of movement.	Restriction of movement and transportation.
11597526564	2020-05-13 18:50:54	2020-05-20 14:06:32	2	2		2		1		99		1
11597328878	2020-05-13 15:52:52	2020-05-13 18:29:07	3	2		6		0	Research institution	47		1	Restriction to movements, restrictions to mass gatherings (including churches, mosques,and markets), restriction to the number of passengers that public transportation vehicles can carry. Patients have to pay higher fares to visit the TB treatment clinics.
11597180143	2020-05-13 17:24:17	2020-05-13 17:36:25	2	2		2		1		92		3			Reduced transport,movement restrictions,reduced time in the healthcare facility,	Use of mask...self hand watching...social distancing...movement restrictions
11597128863	2020-05-13 17:12:24	2020-05-13 17:41:09	3	2		5		6		120		3			Presently, the government relaxed on movement restriction however, all patients MUST be screened at the entrance of the hospital. Patients are also provided with multi-month drug prescriptions	Presently, the government relaxed on movement restriction however, all patients MUST be screened at the entrance of the hospital. TB/HIV patients attending for TB or HIV related complaints will be unduly identified as COVID-19 suspects and will be placed in COVID-19 suspect holding units. This increases their risk of being infected if a "true" COVID-19 patient is nearby in the holding unit
11596577120	2020-05-13 15:06:18	2020-05-13 15:14:09	2	2		4		6		99		2		There's been movement restrictions and restrictions on the type and use of public transport, offices have been shut down and there's a compulsory use of face mask in public places
11596483894	2020-05-13 14:41:51	2020-05-13 18:24:21	3	2		0	Program manager, Medical Doctor	0	UN agency	99		2		Lockdown measures, Risk communication and community engagement, testing and isolation of positive patients
11596309806	2020-05-13 13:58:52	2020-05-13 14:27:09	2	2		2		1		119		3			Our lockdown initially seemed to have reduced a significant amount of patients presenting to the hospital, particularly the more sub-acute or chronic patients. This was likely due to the initial fear and uncertainties with our public transport services before it was made clear that our "taxi" services could still function, although they had to limit the amount of passengers.	Same as for the corresponding question to TB. We have allowed for pharmacies to provide up to 2 months of medication dispensed (this was usually limited to a month supply and would have to come monthly for medication).
11596302936	2020-05-13 13:58:47	2020-05-13 14:02:40	3	1		6		8		119		1	Complete lockdown
11596294434	2020-05-13 13:56:26	2020-05-13 14:08:24	3	1		5		4		50		1	Movement restriction, ban on social gathering, closure of school
11596160827	2020-05-13 13:15:56	2020-05-13 13:31:04	2	2		0	Drtb patient advocacy	6		119		3			A limit of number	Distance
11596073685	2020-05-13 12:48:48	2020-05-13 13:01:30	3	1		3		3		119		2		Patient it become a barrier on this time to stay on long que at our facility
11595995949	2020-05-13 12:21:50	2020-05-13 12:38:27	3	1		2		5		119		2		Lockdown -reduced public transportation -movement restrictions with police enforcement -meant to wear a facemask in public (from 1/5/2020) -most people are not working - thus reduced income
11595990322	2020-05-13 12:22:37	2020-05-13 12:43:09	3	1		6		1		48		1	In Georgia has been reduced transport, movement restrictions etc. but it has less affect to TB health services, as in our country were not closed any TB hospitals , we have been improving as home based TB healthcare services also Video Observed Therapy (VOT)
11595910804	2020-05-13 11:57:24	2020-05-13 12:09:18	3	1		2		1		43		3			reduced transport, movement restrictions	reduced transport, movement restrictions, etc
11595576710	2020-05-13 09:57:05	2020-05-13 10:06:14	2	2		5		6		93		2		Lock down Disclosure problem Fear of discrimination Movement restriction Lack of health education
11595553299	2020-05-13 09:42:59	2020-05-13 09:56:59	5	2		5		7		79		2		Increased transport costs associated with passenger load reduction in public transports, long waiting time in health facilities, fear of COVID infection in health facilities
11595418548	2020-05-13 08:54:25	2020-05-13 08:57:36	3	2		5		6		99		2		Movement restrictions which have reduced client visits
11595412741	2020-05-13 08:44:03	2020-05-13 08:58:51	3	2		5		6		147		2		lockdown mweans people stay at home, no movement/transport availability, reduction in clinic staff due to work reorganization to support "work at home policy",
11595398222	2020-05-13 08:42:02	2020-05-18 06:28:00	4	1		1		1		23		3			The government has been disseminating information about COVID-19 to Cambodian people to protect the infection of COVID-19 through arm clean with acohol, Physical distance, Disruptions to transport. If suspect infected by COVID-19 Please call to 119 service of Ministry of Health of Cambodia.	The Government of Cambodia has all way been informing information on the COVID-19 to people in order to protect from infection COVID-19 via Physical distancing, Disruptiopns to transport. Especially in case of suspect call to119 service of Ministry of Health.
11595393071	2020-05-13 08:39:11	2020-05-13 08:42:49	2	1		6		5		27		2
11595365604	2020-05-13 08:25:43	2020-05-13 08:33:52	4	1		2		1		119		2		lockdown rules limited transport patients feel at risk
11595336182	2020-05-13 08:11:53	2020-05-13 11:23:11	3	2		2		6		147		3
11595297605	2020-05-13 07:50:47	2020-05-13 07:59:08	3	2		5		6		1		1	Reduced transportation, lock down
11595294279	2020-05-13 07:47:05	2020-05-13 08:16:54	3	2		1		6		147		3			Reduced transport has made it difficult to access care	Reduced transport and limited medical support staff
11595293974	2020-05-13 07:49:25	2020-05-13 07:50:15
11595286272	2020-05-13 07:44:53	2020-05-13 07:58:22	2	2		5		6		93		3			Movement restriction and reduced income make them difficult to come regular follow up.	Lock down of some townships make them to restrict their movement.
11595249356	2020-05-13 07:23:24	2020-05-13 07:42:38	2	1		2		6		1		1	Reduced transport, movement restrictions though no strict lockdown rules in some places
11594959290	2020-05-13 04:28:14	2020-05-13 04:54:37	2	1		6		8		61		1	Large-scale social restriction (Pembatasan Sosial Berskala Besar or PSBB) including restriction on activities outside the house and reduced public transport capacity
11594853400	2020-05-13 03:33:01	2020-05-13 04:02:41	2	2		3		3		23		3			Stay far apart,Keep clean,Routine health monitoring	Keep clean, Stay away,Measure the heat
11594834406	2020-05-13 03:22:37	2020-05-13 03:32:34	3	2		5		5		23		2		reduce transportation
11594821264	2020-05-13 03:17:01	2020-05-13 03:18:43
11594109239	2020-05-12 22:49:35	2020-05-12 23:13:21	3	1		2		1		18		2		Reduced transports validation of medical prescriptions for longer longer time interval between consultations to avoid agglomerations telephone guidance telephone consultation appointments
11593550552	2020-05-12 20:23:43	2020-05-12 21:00:40	3	1		6		8		61		1	Large scale social restrictions including: reduced public transportation (motorcycle rides); movement restrictions; school, shops, factories closures; recommendations to not go to healthcare facilities unless for emergency situations. I'm not sure about the numbers, but it is likely that the case detection rate will decline since TB affects people with low economic background such as street trade…
11592464884	2020-05-12 16:02:44	2020-06-06 17:54:08	3	1		5		4		104		1	Reduced mobility for both healthworkers and patients due to reduced transportation and movement restrictions. TB healthworkers being assigned to COVID-19 response reducing time and effort for TB activities.
11592422580	2020-05-12 15:55:21	2020-05-12 16:15:16	2	2		6		1		92		3			The restrictions to movement and also in transport make difficult to the patients (need to take 1 or 2 buses) to reach health centers	Moviment restrictions; Reduced transport;
11592250098	2020-05-12 14:40:04	2020-05-12 16:14:46	5	1		6		5		147		2		reduced transport, restricted movement, task shifting of HCW efforts between COVID-19 and HIV
11592179555	2020-05-12 15:01:10	2020-05-12 15:18:30	5	1		4		8		100		1	Lockdowns, reduced transport, closing out patient departments in hospitals
11592025042	2020-05-12 14:25:36	2020-05-12 14:43:10	5	2		6		1		105		1	reduced transport
11591974140	2020-05-12 14:12:55	2020-05-12 14:18:53	2	1		2		1		119		3			Increased unemployment Reduced number of taxis - but reduced passengers too - unsure of effect
11591914819	2020-05-12 13:54:08	2020-05-12 14:14:46	3	2		6		8		43		2		Reduced transport
11591817183	2020-05-12 13:33:38	2020-05-12 13:54:04	2	1		2		1		119		3			Lockdown, people confined to homes unless emergency.	Lockdown, people confined to homes except in cases of emergency
11591535284	2020-05-12 12:05:27	2020-06-15 10:02:14	3	2		5		5		100		3			Movemnt from one side to other is resteicted due to lock down. Mostly TB or HIV affcted families are from low middle income status and facing such a shortage of work in the market and not eachpoor family has access the rashion bags, so the people dont have resources to come to the health facilities for obtaining medicine and for folowup this will impact overall for miss managementof tb course tha…
11591312672	2020-05-12 10:48:56	2020-05-12 11:10:34	6	1		5		5		100		1	Government has issued SOPs for dealing with patients
11591110283	2020-05-12 09:43:03	2020-05-12 10:03:11	3	1		0	Public healthcare professional	4		100		3			Complete lockdown was implemented by the provincial government along with closure of most of the health care facilities. Only large tertiary care hospitals were functional.	complete lockdown ,reduced transport, movement restrictions
11590986992	2020-05-12 09:01:17	2020-05-12 09:03:15	5	1		0	WHO	6		1		3

## Sheet: English_TB_new_data
Respondent ID	Start Date	End Date	Consent to participate: By clicking the boxes below, I confirm that:					Thank you for your consent. If you provide text answers, do you agree for us to quote your statements (verbatim) in a report without identifying you?	3. What is your age?	4. What is your gender?		5. Which of the following best describes the role you work in?		6. What type of organisation do you work in?		8. Please select whether you would like to answer questions on TB, HIV or both	12. Since COVID-19, what control measures have been implemented by the government and how has this impacted TB health services? (examples: reduced transport, movement restrictions, etc)	17. What do you think can be done (or has already been done) to minimize or avoid disruptions from COVID-19 to TB services?
			I have agreed to take part in the study	I have seen a copy of the information sheet (available by clicking the link above) that explains my role in this research. I understand its contents and agree to participate in this research.	I can withdraw from the survey at any point in time	I will not have any financial benefits that result from the commercial development of this research	I consent to have the coded data made available for future research by putting it into a data repository	Response	1 "18-24" 2 "25-34" 3 "35-44" 4 "45-54" 5 "55-64" 6 "65+" 7 "prefer not to answer"	1 "female" 2 "male" 3 "prefer not to answer" 0 "self-describe"	Prefer to self describe:	1 "Nurse providing care to patients" 2 "Doctor providing care to patients" 3 "Community healthcare worker" 4 "Other healthcare provider" 5 "Manager of healthcare facility or programme" 6 "Researcher" 0 "Other"	Other (please specify)	1 Public sector healthcare facility 2 Private, for-profit healthcare facility 3 Charity/non-profit healthcare facility 4 Government agency 5 Domestic non-governmental organisation 6 International non-governmental organisation 7 Funding agency 8 University or academic body 0= Other (please specify)	Other (please specify)	1= TB 2=HIV 3=Both	Open-Ended Response	Open-Ended Response
11865016261	2020-08-04 03:32:24	2020-08-04 03:34:34	1	2	3	4	5	1	2	1		1		4		1	Prefer not to answer	Don't know
11864963966	2020-08-04 03:14:32	2020-08-04 03:32:06	1	2	3	4	5	1	4	1		1		1		1	i don't know	There are no difficulties on TB services. TB services going normal
11864948525	2020-08-04 03:08:45	2020-08-04 03:14:02	1	2	3	4	5	1	4	1		1		4		1	Don't know	Don't know
11859472394	2020-08-03 02:58:57	2020-08-03 03:13:16	1	2	3	4	5	1	3	1		5		4		1	There are reduced transport short among of time. There is a advise not to come to hospital unnecessarily.	We are using Video DOT. Health organizations are encouraged to develop an action plan if isolation is required.
11836850295	2020-07-28 08:45:26	2020-07-28 08:59:59	1	2	3	4	5	1	2	1		2		1		1	I don't know	I don't know
11836812676	2020-07-28 08:28:27	2020-07-28 08:45:04	1	2	3	4	5	1	4	1		1		4		1	Movement restriction	Doing Video DOT using ''Skype"
11832548220	2020-07-27 05:20:54	2020-07-27 05:46:03	1	2	3	4	5	1	5	2		2		6		1	Imposed lockdown means movement and transport restrictions for the patients but the limited movement was freed for the health workers.	1. Mobilize community volunteers or paramedics for delivering medicines and collecting the sample from the periphery (health worker does not need special movement pass). 2. Ease lockdown (public transport movement with precaution. 3. Extra effort should carry by the government to deliver essential diagnostic and treatment activities. 2.
11832503730	2020-07-27 04:55:57	2020-07-27 06:18:21	1	2	3	4	5	1	4	1		6		3		1	Since March, the Government of Mongolia, took the following measures: closure of schools, kindergardens and universities. These are expected to open again in Sep. Movement restrictions from the countryside to the capital of Ulaanbaatar, but this is opened already. Closure of pubs, bars, restraunts, markets, but these are open again as usual. International flight restrictions are still in place. S…	Better information or clear action plan is needed for the health staff working at the primary health care or in district TB dispensaries to deal with the second wave of the pandemic, which could happen in the fall, when it's get colder and flu pandemic starts in our country. So far no plans for this. Fortunately, we have no community transmission for now, but even in this situation, health inform…
11832384352	2020-07-27 03:41:27	2020-07-27 03:46:35	1	2	3	4	5	1	5	1		6		7		1	Because of movement restriction diagnosing decreased	Majority of people are focused on COVID-19 too much. Because of these public training decreased. I think we should compare COVID19 and TB and promote it.
11832380286	2020-07-27 03:38:57	2020-07-27 03:41:13	1	2	3	4	5	1	7	1		1		1		1	i don't know
11832371607	2020-07-27 03:33:45	2020-07-27 03:38:28	1	2	3	4	5	1	3	1		4		1		1	I think government restriction policy is good thing to reduce COVID-19 transmission. TB patients have fear of getting infected with COVID-19 because they had lung disease and also because of decreased immunity.
11832363793	2020-07-27 03:29:18	2020-07-27 03:33:15	1	2	3	4	5	1	5	1		1		5		1	Reduced transport	Fear has increased, do right advertising
11832357100	2020-07-27 03:18:02	2020-07-27 03:29:01	1	2	3	4	5	1	2	1		4		4		1	don't know
11832313362	2020-07-27 02:59:50	2020-07-27 03:15:58	1	2	3	4	5	1	4	1		1		4		1	restrictions
11832301767	2020-07-27 02:53:31	2020-07-27 02:57:14	1	2	3	4	5	1	4	1		1		4		1	The increase in welfare benefits has helped support people's livelihoods
11832285156	2020-07-27 02:42:52	2020-07-27 03:01:05	1	2	3	4	5	1	3	1		5		1		1	Movement restrictions,	To provide enough information about Covid-19 and TB services to the people especially, people have TB.
11832296769	2020-07-27 02:40:34	2020-07-27 02:53:10	1	2	3	4	5	1	2	1		1		1		1	restrictions
11832250461	2020-07-27 02:25:28	2020-07-27 02:40:04	1	2	3	4	5	1	4	1		2		4		1	reduces transport
11832225059	2020-07-27 02:07:36	2020-07-27 02:28:45	1	2	3	4	5	1	2	1		5		5		1	movement restrictions	I dont know
11820671956	2020-07-23 09:50:05	2020-07-23 10:45:27	1	2	3	4	5	2	5	1		2		5		1	Because of Lock down situation, there are movement restrictions and not availability of transport facilities.	1. Provide ATT to the patients home and medications under the supervision of family member ( Family DOT) 2. Home based DOT 3. Telephone contacts ,if any problem due to medication has been occurred or for any queries. 4. Counselling about COVID-19 and personnel protection procedure. 5. Provide face masks to the patients. 6. Counselling for the importance of routine follow-up examination ( sputum )…
11816540836	2020-07-22 10:41:45	2020-07-23 08:20:57	1	2	3	4	5	1	3	1		0	Admin	4		1	Movement Restrictions Transport Fear None availability of staff	To Provide treatment and medicines at their door step.
11816345832	2020-07-22 09:07:26	2020-07-22 09:29:27	1	2	3	4	5	1	4	2		5		1		1	reduced number of reviews and re-supplies of medicine are done over a long period hence patients are not reviewed regularly due to movement restrictions	communication has been sent to all facilities to ensure that patients be supplied their medicines for a longer period than before,( supply 1 month for intensive phase and 2 months for continuation phase)
11816235330	2020-07-22 08:10:40	2020-07-22 08:48:52	1	2	3	4	5	1	3	1		5		1		1	Movement restriction- patients could not get the necessary documents to travel. Reduced transport - even with the necessary documents there is no public transport for people who need to travel. This has created a vacuum in the transport system which is gladly being filled by 'connected' illegal and Covid 19 non compliant transporters who charge in US dollars. Decongestion of work places - this ha…	Government should find a way of ending the strike so that health care provider can go back to work. There is need to strengthen health care system by the government. Increased funding
11815453895	2020-07-22 01:32:28	2020-07-22 01:36:17	1	2	3	4	5	1	2	2		3		1		1	hh	jj
11812210214	2020-07-21 06:58:28	2020-07-21 07:16:02	1	2	3	4	5	1	4	2		6		4		1	In lock down it was difficult to get transport by the poor people also feel fear to be infected.	It was important to arrange mobile van and provide the medicine to the patients at their door step. In a example Pakistan Post Office provide the same services and deliver Pension to beneficiaries at their door steps.
11812148496	2020-07-21 06:22:39	2020-07-21 06:37:45	1	2	3	4	5	1	2	2		5		3		1	Movement restrictions	Web DOT, providing mask
11811405109	2020-07-21 00:34:44	2020-07-21 00:45:42	1	2	3	4	5	1	1	2		6		8		1	quarantine with reduced transport and movement restrictions	Implementing digital tools for monitoring of the treatment and research of the contacts.
11805224524	2020-07-18 17:47:15	2020-07-18 18:01:36	1	2	3	4	5	1	3	1		5		3		1	The government has collaborated with stakeholders to offer direct observe therapy treatment at household for clients on TB treatment and unable to access health facilities.	Conduct contact tracing at household level for index clients. Direct observed therapy for clients unable to come for treatment at health facilities. Client not able to afford mask to be issued for free at community before appointments. Transport vouchers availed before next appointments.
11804875914	2020-07-18 14:32:49	2020-07-18 14:36:50	1	2	3	4	5	1	3	1		6		5		1	Hard lockdown measures Public Transport available only during specific times
11801045620	2020-07-17 09:21:16	2020-07-17 09:42:45	1	2	3	4	5	1	3	1		2		4		1	Wearing mask would reduce TB transmission	Social distancing. Wearing mask. Hand washing. Cough etiquette.
11793148616	2020-07-15 10:53:11	2020-07-15 11:26:38	1	2	3	4	5	1	5	2		5		1		1	DECONGESTION OF PATIENTS AT HEALTH FACILITIES: Since there has been reduced transport and movement our TB patients were advised to collect a month's supply of medication (intensive phase and 2 months supply during the continuation phase, up from 2 weeks supplies. All our Drug resistant TB patients are now receiving treatment whilst at home, in fact in the comfort of their homes.	As I have already pointed out the Ministry of Health and Child Care has increased duration of supplying medication to all our TB patients from a maximum of 2 weeks to 1/2/months depending on the treatment phase the patient is in.
11792841095	2020-07-15 08:44:53	2020-07-15 08:52:49	1	2	3	4	5	1	2	2		0	Donor that support projects	0	Private company	1	1. Restrictions around movement: Initially there was a country wide lockdown, but now there are local lockdown/containment zones which prevent mobility 2. Public transport: Limited public transport options available	1. Teleconsultation can be undertaken to reduce patient load at facilities 2. Field workers could be leveraged for door step delivery of medicines and collection of samples for diagnostic tests 3. Public-private partnerships to enable care at nearest healthcare provider 4. Tele-counselling to provide patient support services
11792346920	2020-07-15 04:06:59	2020-07-15 04:11:09	1	2	3	4	5	1	2	2		6		7		1	reduced	done
11790608856	2020-07-14 17:56:48	2020-07-14 18:07:29	1	2	3	4	5	1	2	1		0	Medical technologist	1		1	Transport is not available for distant patient to come for medicine Reduced income to travel	Facilitate patients yo travel for medicine
11790509945	2020-07-14 17:31:32	2020-07-14 17:37:20	1	2	3	4	5	1	4	1		4		3		1	Movement restrictions	I think situation is improving and almost back to normal. Lock down and these problems were inevitable
11789177110	2020-07-14 09:42:05	2020-07-14 09:46:39	1	2	3	4	5	1	2	2		3		4		1	Yes	Yes
11789067466	2020-07-14 08:39:48	2020-07-14 08:51:33	1	2	3	4	5	1	2	2		3		3		1	Complete Lock down then after some days smart lock down. Less transportation, no cheap transport like buses, wagons etc	More Qaranteen Centers at Private level. And separate treatment centers of covid
11789053507	2020-07-14 08:33:34	2020-07-14 09:06:27	1	2	3	4	5	1	2	2		5		3		1	The reduced transport,movement and restrictions has caused delay timely detection, notification, treatment, prevention and control of TB infections due to insufficient drugs weaken the system of monitoring and evaluation. It delayed identified TB Health workers training to acquire laboratory skills to detect, notify, treat, prevent and control TB infections.	They should lift restrictions and adhere to the use of face mask,glove and other protective gears.Security should be enhanced on the facility drugs transportation for TB patients in South Sudan
11788866091	2020-07-14 06:31:06	2020-07-14 06:52:04	1	2	3	4	5	1	5	2		5		1		1	staff shortages, reduced transport, staff sit ins	issue more drug supplies to take at home
11788743442	2020-07-14 04:57:46	2020-07-14 05:19:37	1	2	3	4	5	1	3	2		3		7		1	Lock down & non avaialbility of transport etc	Through Strong communication & counceling of TB patients it can be possible.Awareness campaigns also will be key factor in this regard.
11788722089	2020-07-14 04:53:57	2020-07-14 12:43:38	1	2	3	4	5	1	2	2		1		3		1	Movement restrictions
11787454330	2020-07-13 20:09:01	2020-07-13 20:18:39	1	2	3	4	5	1	4	2		5		3		1	Movement restrictions halt patients to reach Opd	Community awareness for both TB and COVID 19
11787262175	2020-07-13 19:09:38	2020-07-13 19:18:19	1	2	3	4	5	1	3	2		6		6		1	Reduced healthcare service . Patients are not going to the health facilities	Follow the WHO guidelines and continue normal service
11786595714	2020-07-13 15:45:49	2020-07-13 16:28:30	1	2	3	4	5	1	5	1		5		4		1	Due to transport hardships patients put on family based DOT and the duration of medicine supply was increased from two weeks to a month.	Patients could be assisted with food supplements and transport to health facility
11786100987	2020-07-13 13:30:59	2020-07-13 13:42:03	1	2	3	4	5	1	3	2		5		4		1	Lockdown regulations which have limited people travel to access health care services	Health care workers need to be de-stigmatized
11786070496	2020-07-13 13:20:15	2020-07-13 13:33:08	1	2	3	4	5	2	5	1		5		1		1	Restrictions on movement, everyone one wearing a mask, social distancing, taking of shifts in workplacr	Not forgetting that there are still TB patients who will suffer or are suffering even during this pandemic if they are neglected
11785873252	2020-07-13 12:02:32	2020-07-13 12:26:04	1	2	3	4	5	1	4	1		5		1		1	Reduced transport whereby majority of taxi owners preferred to stay at home since the number of passengers was too way less but still expected to cover the same distance. social distancing whereby health care providers were asked not to be more at work hence work for a certain period then close TB services in fear of getting the infection. poor or false information from every body even from gorve…	i think the screening sites must be done concurrently in-order to rule-out the two diseases as the are having identical signs.
11785705888	2020-07-13 10:47:00	2020-07-13 10:54:16	1	2	3	4	5	1	2	2		5		3		1	Reduce transport,restrict movements	Train supporting who provide help for treatment of TB patients,allocate some amount for medical treatment,kits,mask,dress to facilitate TB patients
11785966345	2020-07-13 10:42:33	2020-07-13 12:58:13	1	2	3	4	5	1	5	2		5		5		1	Lock down, no public transport and mostly short hours of consultancy by General Practitioners	Provide PPEs to lab technicians as they are reluctant to test sputum samples Awareness campaigns for healthcare providers should be arranged with provision of PPEs
11785366780	2020-07-13 07:37:03	2020-07-13 07:43:04	1	2	3	4	5	1	3	1		6		1		1	Social distancing	By adopting SOP, all health facilities should be opened
11784941859	2020-07-13 02:41:32	2020-07-13 02:45:01	1	2	3	4	5	1	2	1		1		1		1	Lockdown has affected TB management	Better access and more awareness for TB and COVID needed
11784537892	2020-07-12 22:30:51	2020-07-12 22:46:51	1	2	3	4	5	1	4	2		0	Health Promotion Community mobilizer	5		1	All health services in Uganda are still open across the board	Allowing VHTs to be able to carry the TB drugs to the registered patients in the health facility (s) data banks & use IT to locate those in hard to reach areas to continue their routine TB health services access.
11784349694	2020-07-12 20:21:10	2020-07-12 20:27:01	1	2	3	4	5	1	2	2		2		1		1	Lockdown, fear of becoming COVID patient	Educate people about fear of COVID
11784028383	2020-07-12 16:50:23	2020-07-12 16:53:33	1	2	3	4	5	1	3	1		5		1		1	All DOT is virtual. Minimal in person exams. Minimal in person exchanges. Meds dropped at clients homes.	Embracing virtual DOT
11778471304	2020-07-10 13:28:15	2020-07-10 13:49:07	1	2	3	4	5	1	2	2		0	Researcher at NGO	5		1	Don't know
11778143752	2020-07-10 10:57:02	2020-07-10 21:28:18	1	2	3	4	5	2	3	1		1		2		1	Lockdwon	home visits to provide treatment
11774919518	2020-07-09 13:49:41	2020-07-09 14:07:38	1	2	3	4	5	2	3	1		6		4		1	movement restriction, ovoid crowding situation	-the usual preventive measure should be carried out to control TB at both community and in hospitalized patients -Early diagnosis and treatment for all new TB cases are mandatory -if possible, the progress of patients" condition should be checked regularly via video call
11772535508	2020-07-08 20:54:53	2020-07-08 21:02:26	1	2	3	4	5	1	2	1		1		1		1	N/A
11770811520	2020-07-08 13:22:08	2020-07-08 13:31:54	1	2	3	4	5	1	2	1		1		1		1	Give 1 or 2 months medications to avoid overcrowding at the health facilities	We provide patients with medications for more months and do home visits instead of patients coming to the health facilities
11770749572	2020-07-08 13:01:58	2020-07-08 13:12:16	1	2	3	4	5	1	2	1		1		1		1	Town Lockdown ,closed boarder,increase in transport fee,movement restrictions
11770027899	2020-07-08 08:20:51	2020-07-08 09:06:11	1	2	3	4	5	1	3	1		6		4		1	Since the COVID 19 has been recognized as a pandemic in Vietnam, the social distance was applied, travel was restricted, the government encouraged people not to go out except for essential foods and drinks. People were allowed work from home. Any person who got sick can get distance health examination through an internet based application. Only serious sick cases were hospitalized	adaptive algorithm to facilitate TB patients in following up. Add an additional section on SOP in diagnosis, treatment in disasters, or pandemic.
11766199821	2020-07-07 15:15:10	2020-07-07 15:35:25	1	2	3	4	5	1	2	1		3		6		1	Lock down Problem
11764602867	2020-07-07 06:47:38	2020-07-07 07:00:57	1	2	3	4	5	1	4	1		6		4		1	Social distancing and movement restrictions	Patients already on treatment are supplied treatment for two months for those in intensive phase and those in continuation phase are supllied until finish of treatment. Patients are only supposed to visit the facility at 2 months and 5 months for review and when unwell
11764311372	2020-07-07 03:56:48	2020-07-07 04:38:01	1	2	3	4	5	1	3	2		6		6		1	Physical distancing, reduced public transportation, lockdowns	Provide door to door diagnostic and treatment services
11761415402	2020-07-06 13:07:05	2020-07-06 13:28:40	1	2	3	4	5	1	3	2		6		8		1	Lock down rules have negatively affected access to transport. Also, most patients have less money after their self-employment opportunities have been negatively impacted. Self-employed people including some who are TB patients have not been able to make money for more than three months. Access to nutrition has been affected.	There is need for the health system to respond to the COVID-19 disruptions by adjusting access to care models.
11759743790	2020-07-05 15:56:14	2020-07-05 16:02:29	1	2	3	4	5	1	4	1		2		1		1	movement restrictions, social distances, increase the waiting time between patients,	rigorous schedule for patients and TB activities
11759352720	2020-07-05 09:05:28	2020-07-05 09:25:39	1	2	3	4	5	1	3	2		3		3		1	Patient can not reach at facilities in time due to covid 19 . They can not provide extra travel fare due to lack of income.	If we give financial support to all patients to come at facilities and to ensure musk wearing, physical distance.
11759195959	2020-07-05 04:55:23	2020-07-05 05:07:33	1	2	3	4	5	1	3	2		5		6		1	Movement restriction	Decentralize the service by using digital health solution
11758808402	2020-07-04 20:30:29	2020-07-04 20:36:27	1	2	3	4	5	1	2	1		6		6		1	Reduced transport
11758375402	2020-07-04 14:15:40	2020-07-04 14:31:10	1	2	3	4	5	1	3	2		5		3		1	lock down
11758017222	2020-07-04 08:35:38	2020-07-04 09:06:02	1	2	3	4	5	1	5	1		0	From HR and Admin Dept.	6		1	Movement Restrictions	Proper clinical management association with Government Policy.
11757998718	2020-07-04 08:26:34	2020-07-06 09:18:03	1	2	3	4	5	1	3	2		5		6		1	Movement restrictions.	no
11757934544	2020-07-04 07:14:21	2020-07-04 07:18:28	1	2	3	4	5	1	2	2		5		6		1	Mostly not talking as well as before
11757932421	2020-07-04 07:11:18	2020-07-04 07:19:21	1	2	3	4	5	1	3	2		2		6		1	Reduced Transport and also movement restrictions
11757830645	2020-07-04 04:57:41	2020-07-04 18:59:04	1	2	3	4	5	1	3	1		2		6		1	Stigmatized mentalities of all service providers. Financial and transport limitations of patients.	Avoid stigmatize mentality. counseling available for patients and service providers also. Financial support etc.
11756681623	2020-07-03 12:47:26	2020-07-03 13:00:00	1	2	3	4	5	1	3	2		2		6		1	State of public emergency which impacted transportation and income	Mitigation of socio-economic impacts of TB, like provision of social security
11755960211	2020-07-03 04:55:15	2020-07-03 04:57:12	1	2	3	4	5	1	2	2		2		2		1	None	Increased awareness of the availability of services

## Sheet: English_HIV_new_data
Respondent ID	Start Date	End Date	Consent to participate: By clicking the boxes below, I confirm that:					Thank you for your consent. If you provide text answers, do you agree for us to quote your statements (verbatim) in a report without identifying you?	3. What is your age?	4. What is your gender?		5. Which of the following best describes the role you work in?		6. What type of organisation do you work in?		8. Please select whether you would like to answer questions on TB, HIV or both	21. Since COVID-19, what control measures have been implemented by the government and how has this impacted HIV health services? (examples: reduced transport, movement restrictions, etc)	26. What do you think can be done (or has already been done) to minimize or avoid disruptions from COVID-19 to HIV services?
			I have agreed to take part in the study	I have seen a copy of the information sheet (available by clicking the link above) that explains my role in this research. I understand its contents and agree to participate in this research.	I can withdraw from the survey at any point in time	I will not have any financial benefits that result from the commercial development of this research	I consent to have the coded data made available for future research by putting it into a data repository	Response	1 "18-24" 2 "25-34" 3 "35-44" 4 "45-54" 5 "55-64" 6 "65+" 7 "prefer not to answer"	1 "female" 2 "male" 3 "prefer not to answer" 0 "self-describe"	Prefer to self describe:	1 "Nurse providing care to patients" 2 "Doctor providing care to patients" 3 "Community healthcare worker" 4 "Other healthcare provider" 5 "Manager of healthcare facility or programme" 6 "Researcher" 0 "Other"	Other (please specify)	1 Public sector healthcare facility 2 Private, for-profit healthcare facility 3 Charity/non-profit healthcare facility 4 Government agency 5 Domestic non-governmental organisation 6 International non-governmental organisation 7 Funding agency 8 University or academic body 0= Other (please specify)	Other (please specify)	1= TB 2=HIV 3=Both	Open-Ended Response	Open-Ended Response
11766291284	2020-07-07 15:37:01	2020-07-07 16:00:42	1	2	3	4	5	1	2	1		5		1		2	Movement restrictions between states and regions, reduced public transport made PLHIV hard to access to HIV care especially those who were seeking care from the non-resident facility due to social problems	6 mth drugs supply to PLHIV, Modifying the infrastructures to minimize the contact and setting trict infection control rules
11753097944	2020-07-02 09:38:45	2020-07-02 10:44:00	1	2	3	4	5	1	2	2		2		3		2	Movement restrictions, compulsory face mask. Movement restrictions prevent HIV patients from coming to the hospital. Compulsory outdoor face mask makes people without mask to rather stay at home
11731416933	2020-06-25 20:06:59	2020-06-25 20:39:53	1	2	3	4	5	1	2	1		1		1		2	Actually the government is solidly supporting healthcare workers by providing them with fear materials such as facemasks, hand sanitizers though not sufficient. The government have also provided taps for hand washing at the entrance to the hospital and also testing of temperature of everyone visiting the health facility. The government have also provided free testing to those presenting with symp…	More stuff should be included in to the system to easy and facilitate patient flow and services
11691193461	2020-06-12 12:16:44	2020-06-12 12:26:43	1	2	3	4	5	1	3	1		6		8		2	Restrictions in the circulation, particularly between different districts have precluded patients to attend the hospital's they regularly attended. For example if the patient lived in one district and the hospital is in the neighbour district	Extend direct and personalized contact with patients
11683271188	2020-06-10 09:44:43	2020-06-10 10:00:34	1	2	3	4	5	1	3	2		5		1		2	reduced transport, movement restrictions, contact tracing boarder Closure	in Palestine we have preparedness plan , HIV pt. services was part , since we provide pts with medication to cover 4 month period . so services not disrupted
11650963842	2020-05-30 14:07:57	2020-05-30 14:12:16	1	2	3	4	5	1	2	2		2		1		2	Washington of hands Wearing of face mask Maintain social distancing	Community sensitization
11595412741	2020-05-13 08:44:03	2020-05-13 08:58:51	1	2	3	4	5	2	3	2		5		6		2	lockdown mweans people stay at home, no movement/transport availability, reduction in clinic staff due to work reorganization to support "work at home policy",	ensure sufficent PPE for HCW, have proper IPC measure (screening and triage points to identify suspects)
11594109239	2020-05-12 22:49:35	2020-05-12 23:13:21	1	2	3	4	5	1	3	1		2		1		2	Reduced transports validation of medical prescriptions for longer longer time interval between consultations to avoid agglomerations telephone guidance telephone consultation appointments	maintain the opportunity for testing, do not interrupt treatment provision, preferential care for new patients, dropouts or HIV-related symptoms
11591914819	2020-05-12 13:54:08	2020-05-12 14:14:46	1	2	3	4	5	1	3	2		6		8		2	Reduced transport	Ensure supply chain is not disrupted, Monitor the COVID-19 status among HIV patients.
11843394272	2020-07-29 18:54:57	2020-07-29 19:07:28	1	2	3	4	5	1	3	1		4		4		2	Restricted access to health facilities with heightened security	Provide larger and better ventilated rooms which as less cluttered
11842970951	2020-07-29 17:11:37	2020-07-29 17:41:03	1	2	3	4	5	1	4	2		4		5		2	lockdowns have disrupted transport and restricted movements for patients, disruptions of international flights has had effects on drug supplies	planning ahead for supplies and clinic visits
11833452422	2020-07-27 13:00:46	2020-07-27 13:23:44	1	2	3	4	5	1	3	1		1		3		2	Restricted transport,encouraged every one to put on a mask when traveling,directed people to stay at home.These measures would be good but some people have lost their lives due to failure to access medical services and lack of food at home because they no longer work to be able to get what to eat.	services have been brought closer to the clients where by drugs are being packed and delivered to the clients at their homes or places in the community where they can collect their drugs from.
11832935220	2020-07-27 09:03:35	2020-07-27 09:35:34	1	2	3	4	5	1	3	1		2		0	Research	2	Initially with our lockdown in South Africa, taxi's were only able to run for a couple of hours in the mornings and participants could not get home. Later taxi's were running with half occupancy for social distancing, they were meant to sanitize before and after each trip. Participants were able to seek medical attention, but many participants were unaware and subsequently defaulted appointments.	Its not easy to manage.
11820651262	2020-07-23 09:36:39	2020-07-23 10:11:19	1	2	3	4	5	1	2	2		0	Counselor	4		2	Reduced transportation, Movement restrictions, Fear of getting infected with COVID19	As per the guidlines of higher authority to provide more and more services to Hiv patients, Should be helpfull to minimize disruption.
11820560303	2020-07-23 09:00:57	2020-07-23 09:04:55	1	2	3	4	5	1	3	2		5		4		2	Courier services to patients	Courier services to patients
11820549021	2020-07-23 08:55:06	2020-07-23 08:57:24	1	2	3	4	5	1	3	2		5		4		2	Drugs supplied to patients at door step through courier services	Drugs delivered at door steps to patients in need
11820505991	2020-07-23 08:31:14	2020-07-23 08:38:42	1	2	3	4	5	1	2	2		5		4		2	Measures such as at home delivery of ARVs has been taken by Government.	Access to ARVs has been ensured through TCS where patients were not able to reach hospitals
11816192359	2020-07-22 07:46:04	2020-07-24 07:15:48	1	2	3	4	5	1	3	1		0	Counsellor	0	Non Govenrnment Organisation Health related work	2	Locked down rules. These affected transport means and movements.	Have small groups of counseling as we physical distance of covid 19. To continue with home based services as we maintain physical distance in homes. To do tele counseling for clients that are not reachable.
11812209077	2020-07-21 07:02:02	2020-07-21 07:14:28	1	2	3	4	5	1	3	1		0	Regulator in research	0	Private , not for profit HIV Care organization	2	Reduced transport and restrictions on movement reduced income thus affecting access to health facilities	Always have contingency plans in the event of natural calamities
11786051819	2020-07-13 13:16:12	2020-07-13 13:23:13	1	2	3	4	5	1	2	1		4		1		2	To refill all patients supplies for 6 months	Supplying patients with long expiry drugs
11786020638	2020-07-13 13:04:53	2020-07-13 13:37:40	1	2	3	4	5	1	3	2		0	Clinical Officer - providing care to patients	0	Public Trust	2	For reduced income/access to money to travel, transport fares went up because government ordered all public service transport vehicles to reduce carrying capacity to 60% as a way of ensuring social distance to prevent the spread of COVID-19	Need to have more HRH so that providers can be working in shifts to minimise exposure and full PPE for all HCW. On the other hand, COVID-19 IEC for recipients of care and to provide re-usable cloth face masks with clear instructions on how to use and care for the masks.
11777576491	2020-07-10 04:49:18	2020-07-10 06:07:01	1	2	3	4	5	1	2	1		2		6		2	There is partial lock down in many townships and closure of high way public transport for some extent at first (because of overcrowded transportation that were practiced by the transport agencies) - patients with no private transport(own motorbike,car) faced difficulty to come clinic Now the transports are reopened after making sure they practice social distancing and proper use of protective mea…	Strictly following of health care information by all citizens (not being ignorant) Would be better if service delivery points can be expend to remote areas in most regions for stable patients. Reduce social stigma is still needed to avoid non-resident area follow up (local health data will also be strengthened by doing so) Assurance of occupation security. Expend public transport system (eg. expr…
11774342447	2020-07-09 10:17:54	2020-07-09 10:34:15	1	2	3	4	5	1	3	3		1		6		2	the is no transport to ferry patients to hospital social distancing causes long waiting periods outside the hospital gates. Not everyone can afford to buy a mask.	ensures availability of drugs and transport to ferry drugs to patients
11772716681	2020-07-08 21:44:20	2020-07-08 21:54:34	1	2	3	4	5	1	5	1		1		1		2	All clients must be screened for covid19 before entering the arv clinic
11770472307	2020-07-08 11:25:05	2020-07-08 11:33:53	1	2	3	4	5	1	1	1		4		6		2	Restriction of transportation	No
11764771297	2020-07-07 08:03:38	2020-07-07 08:09:54	1	2	3	4	5	1	3	2		4		4		2	Reduced transport, Limited Healthworkers, Limited movement	Home delivery of follow up AT medication, Physical distancing, Telemedicine
11757532127	2020-07-03 23:26:59	2020-07-03 23:32:56	1	2	3	4	5	1	2	1		2		2		2	lockdown rules, borders closure	Remote consultations, telemedicine
11754985467	2020-07-02 20:32:45	2020-07-02 20:36:29	1	2	3	4	5	1	4	2		2		2		2	Reduction of transportation	Delivery services
11754643651	2020-07-02 18:35:44	2020-07-02 18:47:48	1	2	3	4	5	1	3	1		4		2		2	Movement restrictions, travel issues	Plan out ways to provide easy assess of medicine and counseling for HIV patients during this pandemic
11733510989	2020-06-26 11:43:54	2020-06-26 11:52:43	1	2	3	4	5	1	2	1		0	Primary counsellor and HIV rapid tester	6		2	ART patients were asked to produce their health records as passes.	-ART patients were allowed to get their medications from different health facilities especially those facing transport problems - supply of more than 3 months allowed
11733495211	2020-06-26 11:37:55	2020-06-26 11:43:50	1	2	3	4	5	1	3	1		1		6		2	Reduced transport made it difficult to travel to health facilities and hence led to some clients defaulting.	Provision of transport
11733007960	2020-06-26 07:24:32	2020-06-26 07:37:37	1	2	3	4	5	1	3	2		5		3		2	The Government impose lockdown they closed everything the HIV patients directly face problem	we have taken measures i.e. social distancing, mask
11731468733	2020-06-25 20:20:03	2020-06-25 20:42:20	1	2	3	4	5	1	6	2		0	APS	7		2	Movement restrictions	Release the measures put in place to check the spread of COVID-19. Though there have been abuses by the population.
11709636409	2020-06-18 15:36:04	2020-06-18 15:53:06	1	2	3	4	5	1	5	1		5		1		2	-Reduced transport, movement restrictions - makes it harder for patient to pop into the clinic whenever they want to, Some may have chosen to be locked down in another town or city to be with family members. - multi month dispensing means patients stay longer without seeing their health provider, might be a problem for those who develop symptoms as they might feel they have to wait until they nee…	The staff in the clinic have been reporting for duty as much as possible despite reducing the number of booked clients
11690952547	2020-06-12 10:19:39	2020-06-12 10:34:39	1	2	3	4	5	1	4	2		6		0	Research Institute	2	Reduced transport
11676411745	2020-06-08 12:01:10	2020-06-08 14:10:21	1	2	3	4	5	1	2	1		6		8		2	1. Reduced transport 2. Face masks made necessary in public spaces 3. Movement restrictions
11675669657	2020-06-08 09:40:26	2020-06-08 09:51:59	1	2	3	4	5	1	4	2		2		3		2	the Thai/Burma border is closed currently	We have received funding from a UK charity to allow us to purchase and provide ART to patients here both old and new diagnoses
11652646060	2020-05-31 16:32:47	2020-05-31 16:38:04	1	2	3	4	5	1	2	2		2		1		2	Compulsory wearing of masks. Social distance	Provide healthcare providers with enough protective materials
11650623841	2020-05-30 09:22:24	2020-05-30 09:38:02	1	2	3	4	5	1	4	2		5		6		2	Movement restrictions which has affected clinic visits and drug pick-up	Gradual easing of the lockdown and facilitation of transport services for PLHIVs. Sustained provision of PPE to service providers to minimize risk of exposure to covid-19. Training of frontline healthcare workers on the need for an integrated response to covid-19 and HIV and adherence to new COVID-19 protocols.
11647136323	2020-05-29 08:02:01	2020-05-29 08:18:49	1	2	3	4	5	1	2	2		1		3		2	Movement restrictions meant health facilities are open mainly for emegencies. Even if HIV clients got atleast 3 months medicine supplies, they still need other services that include laboratory tests for Viral load and CD4 count and provision of these services was affected negatively.	Community interventions are now necessary to limit number of people visiting facilities
11646489256	2020-05-29 01:44:52	2020-05-29 01:49:21	1	2	3	4	5	1	2	1		2		8		2	phisical distancing
11645758069	2020-05-28 21:20:27	2020-05-28 21:28:28	1	2	3	4	5	2	2	1		5		6		2	Opening commercial areas which has escalated the number of cases thus increased the need for testing so attention is now deviated towards covid testing as a priority rather than HIV	Increase the number of patients placed on multi month script drug dispensation
11627818989	2020-05-22 16:20:12	2020-05-22 16:36:03	1	2	3	4	5	1	3	1		2		1		2	Reduced transport, movement restrictions, police roadblocks, closing of informal trade reducing income	Decentralizing 2nd and 3rd line treatments to local clinics for stable patients during the covid pandemic to allow local access as transport is scarce and unaffordable
11626306458	2020-05-22 04:39:19	2020-05-22 04:46:56	1	2	3	4	5	1	2	1		2		1		2	Needing documents for travel No public transport	community hiv treatment groups Decentralize care to local clinics
11625840460	2020-05-22 00:37:38	2020-05-22 01:27:51	1	2	3	4	5	1	3	1		2		1		2	The lockdown is one of implementef measures done by the government and this reduce transport of careproviders and patients and also decreased to some extent the distibution of ARVs and drug supply.	The isolation is important and social distancing. The drug supply for reasonable time and follow up by contacting them Proper food supply and other tonics to increase immunity specially for those with higher viral loads .Monitering of vital signs ,viral load ,cd4 count ...as possible and on need.To minimise the visits of patients and children as possible and only on need.That is only one member o…
11622937637	2020-05-20 11:15:41	2020-05-21 07:15:29	1	2	3	4	5	1	4	2		2		0	University Teaching Hospital	2	reduce transport movement restriction	providing 3 months medicine provision for stable patients and 2 months medicine provision for unstable patient
11611384057	2020-05-18 09:20:11	2020-05-18 09:27:33	1	2	3	4	5	2	2	2		5		5		2	Since the lockdown, all the transportation is completely ceased for Public, which have impacted PLHIV to come towards ART Centre for the ARV Pills which they take regularly and are unable to fill their ARV pills on time.	Though the PLHIV are unable to come towards ART Centre, the health professional themselves are delivering ARV Pills from door to door.
11600324763	2020-05-14 12:56:11	2020-05-14 13:03:42	1	2	3	4	5	1	4	1		6		3		2	mask, hand washing, social distance	Continue with service as it is
11600270691	2020-05-14 12:33:13	2020-05-14 12:52:24	1	2	3	4	5	1	3	1		5		1		2	enrol eligible patient on CCMDD No discussion of issues for facility and club patients - only picking up medication fast quees for patient without complications Reschedule appointment for the ones with enough medication Delivery of medication to households	well disruptions are there due to social distancing and Lockdown, patient are unable to access the facility, community testers currently screening COVID-19 however NPOs are currently testing at communities and shelters
11600253790	2020-05-14 12:08:55	2020-05-14 12:45:08	1	2	3	4	5	1	2	2		2		5		2	Interstate restriction of movement, with clients accessing drugs is a state different from that of their primary residence having difficulties having their drug refills and doing their Viral Load test.	Currently, all Implementing Partners (IP) involved in the HIV control efforts in the country, have prepared contact lists of IP contact persons across states to facilitate clients' access to services, for clients resident in a state different from where they pick up drugs.
11598996245	2020-05-14 02:24:58	2020-05-14 02:30:23	1	2	3	4	5	1	2	2		4		3		2	Little or no control measures making it difficult for health practitioners to carry out their duties... Since all patients are treated as suspects	Well government or well meaning bodies should provide PPE
11596483894	2020-05-13 14:41:51	2020-05-13 18:24:21	1	2	3	4	5	1	3	2		0	Program manager, Medical Doctor	0	UN agency	2	Lockdown measures, Risk communication and community engagement, testing and isolation of positive patients	1. PPE should be provided to Health workers 2. IPC training for Health workers and patients receiving services 3. Information provided to patient and general public on steps to take to protect themselves especially when visiting health facilities. 4. Develop guideline on Differentiated care including multi-month scripting, community dispensing of ARVs etc
11595995949	2020-05-13 12:21:50	2020-05-13 12:38:27	1	2	3	4	5	1	3	1		2		5		2	Lockdown -reduced public transportation -movement restrictions with police enforcement -meant to wear a facemask in public (from 1/5/2020) -most people are not working - thus reduced income	There has been some education around importance of ART which is helpful. The clinic tried home delivery of art to stable patients - but due to stigma / incorrect addresses this wasn't feasible. We need more education to communities around TLD - so we can switch patients before stock outs of TEE. But big limitation is consent counselling for women / contraception/ntd's.
11595576710	2020-05-13 09:57:05	2020-05-13 10:06:14	1	2	3	4	5	1	2	2		5		6		2	Lock down Disclosure problem Fear of discrimination Movement restriction Lack of health education	In Myanmar, there is no treatment interruption of HIV infection as we provide multimonth ART dispensing to all patients.
11595553299	2020-05-13 09:42:59	2020-05-13 09:56:59	1	2	3	4	5	1	5	2		5		7		2	Increased transport costs associated with passenger load reduction in public transports, long waiting time in health facilities, fear of COVID infection in health facilities	Implementing the MOH released guidelines on service delivery within COVID context and cascading the implementation to all health facilities and communities
11595365604	2020-05-13 08:25:43	2020-05-13 08:33:52	1	2	3	4	5	1	4	1		2		1		2	lockdown rules limited transport patients feel at risk	allow normal service to continue
11846426727	2020-07-30 11:52:55	2020-07-30 12:06:31	1	2	3	4	5	1	4	2		6		6		2	movement restrictions and reduced transport	To provide transport and allow health care workers to travel without hindrance
11820535221	2020-07-23 08:47:07	2020-07-23 08:53:54	1	2	3	4	5	1	4	2		5		4		2	Lock-down & lack of transport	Delivery of ARV through couriers services
11813436571	2020-07-21 14:20:18	2020-07-21 15:34:48	1	2	3	4	5	1	2	2		6		5		2	in the initial stages of our lockdown, there was no transport at all (both private and public means were banned) a few months the the road, transport have been allowed to resume BUT at half capacity of passengers in order to maintain social distancing. However, this has come along with hiked transport fares (double the previous fare for any route/journey)	Teams here have come up with the following in order to minimize disruptions; longer refills home visits phone calls etc
11812445437	2020-07-21 09:16:49	2020-07-21 09:58:25	1	2	3	4	5	1	3	1		0	counselor	3		2	Stopped public transport, movement became difficult and transport costs became very high which is 3 times higher than the previous costs, scarcity of money, many have lost jobs, many businesses are not operating, curfew has also made people to work under tension.	To observe MOH guide lines of social distancing, regular hand washing, use of sanitizers and to use face masks at all times
11810949592	2020-07-20 22:03:51	2020-07-20 22:18:11	1	2	3	4	5	1	3	2		6		5		2	Movement restrictions, increased transport cost due to government enforcing fewer passengers per vehicle	Invest more resources into the supply chain for HIV medicines and products to ensure there are no disruptions due to the pandemic and provide routine health care workers with PPE (face masks) and hand sanitizers.

## Sheet: English_Both_new data
Respondent ID	Start Date	End Date	Consent to participate: By clicking the boxes below, I confirm that:					Thank you for your consent. If you provide text answers, do you agree for us to quote your statements (verbatim) in a report without identifying you?	3. What is your age?	4. What is your gender?		5. Which of the following best describes the role you work in?		6. What type of organisation do you work in?		8. Please select whether you would like to answer questions on TB, HIV or both	Since COVID-19, what control measures have been implemented by the government and how has this impacted TB health services? (examples: reduced transport, movement restrictions, etc)	What do you think can be done (or has already been done) to minimize or avoid disruptions from COVID-19 to TB services?	Since COVID-19, what control measures have been implemented by the government and how has this impacted HIV health services? (examples: reduced transport, movement restrictions, etc)	What do you think can be done (or has already been done) to minimize or avoid disruptions from COVID-19 to HIV services?
			I have agreed to take part in the study	I have seen a copy of the information sheet (available by clicking the link above) that explains my role in this research. I understand its contents and agree to participate in this research.	I can withdraw from the survey at any point in time	I will not have any financial benefits that result from the commercial development of this research	I consent to have the coded data made available for future research by putting it into a data repository	Response	1 "18-24" 2 "25-34" 3 "35-44" 4 "45-54" 5 "55-64" 6 "65+" 7 "prefer not to answer"	1 "female" 2 "male" 3 "prefer not to answer" 0 "self-describe"	Prefer to self describe:	1 "Nurse providing care to patients" 2 "Doctor providing care to patients" 3 "Community healthcare worker" 4 "Other healthcare provider" 5 "Manager of healthcare facility or programme" 6 "Researcher" 0 "Other"	Other (please specify)	1 Public sector healthcare facility 2 Private, for-profit healthcare facility 3 Charity/non-profit healthcare facility 4 Government agency 5 Domestic non-governmental organisation 6 International non-governmental organisation 7 Funding agency 8 University or academic body 0= Other (please specify)	Other (please specify)	1= TB 2=HIV 3=Both	Open-Ended Response	Open-Ended Response	Open-Ended Response	Open-Ended Response
11843028785	2020-07-29 17:26:27	2020-07-29 17:44:50	1	2	3	4	5	1	2	1		4		1		3	Restriction to third level hospitals due to larger number of patients being found there.most third level hospitals have had restricted access to control spread.This has made it harder for patients seeking medications in first and second level hospitals that are unavailable as third level hospitals in my country are the last ones to suffer for from drug shortages.	Firstly more outreach to ensure that clients are getting medications and also continued focus on drugbsupply for tb patients	Health facility access restriction to prevent spread to patients.most people used to run to the third level hospitals when unwell.though not the ideal outcome,sudden cutoff from access has impacted health services to clients	I don't know. Currently the situations is hard. We obtain drugs from countries such as India.we have no say in the lockdown or how we can access the medication faster.what's more air transport is becoming more and more difficult.
11832215803	2020-07-27 02:05:10	2020-07-27 02:09:36	1	2	3	4	5	1	4	1		1		1		3	Movement restriction		do't know
11817107591	2020-07-22 13:56:40	2020-07-22 14:17:11	1	2	3	4	5	1	3	1		1		1		3	reduced transport as we have clients that are 10 km away from the health facility	the TB clinic should be let to run as a stand alone clinic	reduced transport from far away areas as the is no transport	HIV services should not be combined with other OPD clients
11776325628	2020-07-09 20:23:34	2020-07-09 20:59:13	1	2	3	4	5	1	5	2		5		1		3	Facing masks, physical distanciation, movement restrictions, wash hands,	Despite COVID-19, to keep TB services as before.	Wearing of facing masks, physical distanciation, washing of hands, movement restrictions	To keep HIV services as be done before.
11772803484	2020-07-08 22:07:44	2020-07-08 22:21:26	1	2	3	4	5	1	5	1		5		1		3	Movement restrictions	Continue as usual	Changes in service delivery	Continue as udual
11772547051	2020-07-08 20:25:46	2020-07-08 21:16:36	1	2	3	4	5	1	2	1		1		1		3	Decongestion of patients from health facilities.	Decongestion of patients from facilities.	Decongestion of patients from health facilities.	Continued service delivery to HIV patients
11771332780	2020-07-08 15:45:30	2020-07-08 17:40:44	1	2	3	4	5	1	4	1		1		1		3	Patients walked a long distance have been given on month supply and some were referred to the nearest healthcare facility.	Use the Community Health care provider to assist, supervise and monitor the DOT process.
11770746612	2020-07-08 13:01:41	2020-07-08 14:02:09	1	2	3	4	5	1	5	1		1		1		3	Wearing of masks, social distancing,Avoid gathering, no hand shaking ,avoid travelling un necessary,etc. TB patients are getting treatment local within their community the challenge is the shortage of health- workers and face masks	Due to social distancing patients no longer receive physical examination, counselling and comprehensive care. Usual TB &HIV patients are affected psychological. More of P.P.E should be provided to health -workers as well as patients	Social distancing has made patients not to receive physical examination, no counselling and the bleeding is done to a few hence compromising the HIV management	P.P.E to be available for both patients and Health workers
11764411064	2020-07-07 05:07:46	2020-07-07 05:21:31	1	2	3	4	5	1	4	1		6		4		3	Following the lockdown, patients have had travelling challenges because of transport restrictions and because TB has to be mo stored monthly it was often a challenge to supply patients with more than one month supply of treatment	There has been deployment of more staff to facilities particularly to exclusively deal with COVID 19 cases	well, for HIV there has been adjustment to reduce visiting times to the facilities such as a three months supply of medicines	HIV services continue as was before and as mentioned earlier all stable patients are now monitored on a three monthly basis
11761373659	2020-07-06 12:24:44	2020-07-06 13:28:12	1	2	3	4	5	1	2	1		2		1		3	movement restrictions shortage of transport		movement restriction reduced transport this leads to patients missing there appointment date and defaulting medication	integration of services , HIV and TB Mobile clinics providing HIV services
